# Supplementary material for: Predicting central lymph node metastasis in papillary thyroid microcarcinoma: a breakthrough with interpretable machine learning
Source: Front Endocrinol (Lausanne). 2025 May 12;16:1537386. doi: 10.3389/fendo.2025.1537386 (PMC12104047; doi:10.3389/fendo.2025.1537386)
Supplement: Supplementary file 1 [file DataSheet1.csv]

Group(0=Validation set��1=Training set )	age	gender(0=female,1-male)	multifocality(0=no,1=yes)	Hashimoto's thyroiditis(0=no,1=yes)	CLNM(0=Negative,1=Positive)	location(0=Isthmus,1=Upper portion,2=Middle portion,3=Lower portion)	diameter	composition(0=Nonsolid,1=solid)	echogenicity(0=Isoechoic,1=Very hypoechoic,2=Hyperechoic ,3=Hypoechoic)	margin(0=Smooth and ill-defined,1=Irregular)	shape(0=Wider-than-tall,1=Taller-than-wider)	calcification(0=No calcification,1=Microcalcification,2=Peripheral calcification,3=Macrocalcification)	ETE(0=No,1=yes)	US_LN(0=Nonsuspicious,1=suspicious)	T4	T3	TSH	FT3	FT4	TPOAb	TGAb	TRAb
1	20	0	0	0	1	3	8.6	1	3	0	2	2	0	0	7.39	93.5	2.3	2.79	1.39	4.3	13.65	0.67
1	33	1	1	1	0	2	4.6	1	3	1	1	0	0	1	5.09	102.7	1.37	3.07	1.14	112.1	17.93	1.26
1	57	0	0	0	1	1	10	1	1	1	1	0	1	0	8.36	118.5	1.88	2.96	1.22	8.99	9.9	0.59
1	38	1	0	0	0	3	9.3	1	3	0	1	1	0	0	8.21	135.1	4.84	3.72	1.51	10.71	9.8	0.71
1	35	1	0	0	1	3	8	1	1	1	1	0	0	0	7.64	88.9	2.62	3.32	1.65	7.91	13.83	0.98
1	30	0	0	0	0	0	2.9	1	3	0	2	0	0	0	9.4	143.4	1.32	2.63	1.41	14.54	16.19	0.78
1	32	0	1	0	0	2	8	1	1	1	1	1	0	0	5.19	95.4	3.12	2.94	1.07	7.19	14.35	0.97
1	44	0	1	1	0	0	9.6	1	3	0	2	1	0	0	10.25	116.4	0.207	3.06	1.69	24.21	44.47	0.967
1	47	0	0	0	1	3	6.9	1	3	1	2	0	0	0	8.85	114.5	4.38	3.02	1.38	7.95	9.8	0.45
1	65	1	0	0	0	3	6.7	1	1	0	2	0	0	0	6.17	107.2	2.86	2.84	1.04	7.83	13.69	0.67
1	42	0	0	0	0	0	10	0	3	0	1	0	0	0	8.79	114.5	0.96	3.41	1.41	6.37	78.14	0.34
1	38	0	1	1	1	3	8.2	1	1	1	1	0	0	0	6.51	94.3	2.05	3.01	1.22	8.07	43.55	0.87
1	47	0	0	0	0	1	8.1	1	3	0	2	0	0	0	7.19	109.5	1.62	2.89	1.16	10.82	11.37	1.02
1	40	0	0	1	0	3	10	1	1	0	2	0	0	0	7.65	102.4	1.85	3.28	1.45	26.6	16.76	0.67
1	34	0	1	0	1	2	7.8	1	3	1	1	3	0	0	8	125.8	1.76	3.39	1.35	9.4	12.98	1.56
1	57	1	0	0	0	2	6.2	1	3	0	1	1	0	0	7.46	124.9	0.835	3.22	1.25	6.82	13.12	0.65
1	34	0	1	0	1	2	9.4	1	3	0	2	0	0	0	8	125.8	1.76	3.39	1.35	9.4	12.98	1.56
1	36	1	1	0	0	2	10	1	3	1	1	1	1	1	6.88	107.7	3.16	2.88	1.33	14.24	13.79	0.76
1	50	0	0	1	0	1	9.6	0	0	0	2	0	0	1	9.23	149.1	0.003	4.58	1.64	610	799.8	9
1	50	1	0	0	0	1	8.1	1	3	1	1	0	0	0	8.41	139.1	0.815	3.23	1.27	8.32	12.99	1.32
1	50	0	0	1	0	0	7	1	3	0	2	0	0	0	7.18	195.8	0.74	5.17	1.19	10.19	16.01	0.67
1	51	0	0	0	0	3	4.8	1	1	0	2	0	1	0	7.77	124.8	1.01	3.28	1.22	14	17.47	1.2
1	61	0	0	0	0	2	6.8	1	1	1	1	3	1	0	8.9	128	2.1	3.11	1.41	23.98	16.57	0.78
1	26	0	0	1	0	3	5.4	1	1	1	2	0	0	0	5.47	56.43	0.288	1.87	1.24	11.61	342.9	0.79
1	44	0	1	0	0	2	4.9	1	1	1	1	3	0	0	6.29	114.4	2.17	2.8	1	9.6	0.24	0.34
1	66	0	0	0	0	0	4.6	1	3	0	2	0	1	0	7.23	88.66	2.97	2.17	1.21	6.06	15.35	1.24
1	78	0	0	0	1	0	6.7	1	1	1	1	0	0	1	7.52	111	1.45	2.74	1.1	7.94	13.41	0.997
1	32	1	1	0	0	3	9.9	1	3	0	2	1	0	0	7.88	93.3	1.32	2.81	1.37	6.43	15.45	0.87
1	47	1	0	0	1	0	5.7	1	1	1	2	0	1	0	7.37	130.4	2.63	3.79	1.4	15.6	8	0.25
1	55	0	0	0	0	1	8.9	1	3	1	1	0	0	0	5.6	82.1	1.87	2.77	1.22	33.09	174	0.28
1	43	0	1	0	0	1	3.5	1	1	1	1	0	0	0	8.34	116.7	1.75	2.82	1.18	13.62	10.63	0.6
1	50	0	0	0	0	3	4.2	1	1	1	1	1	0	0	8.5	109	2.28	2.88	1.43	11.7	14.02	1.63
1	33	1	0	0	0	3	7.1	1	3	1	1	1	1	0	6.35	117.7	3.82	3.73	1.17	9.29	39.38	0.8
1	55	0	0	0	0	1	8.9	1	3	1	1	0	0	0	5.6	82.1	1.87	2.77	1.22	33.09	174	0.28
1	36	0	0	0	0	1	5.3	1	1	1	1	0	0	0	7.96	139.9	1.51	3.13	1.13	12.81	31.82	0.99
1	38	1	0	0	1	3	7	1	3	1	1	1	0	0	7.3	121.4	3.76	3.36	1.17	12.49	9.9	0.66
1	60	0	1	0	1	3	5.8	1	1	0	1	1	0	0	6.77	111.6	1.19	2.95	1.02	17.25	15.86	0.78
1	35	1	0	0	0	1	4.4	1	3	1	1	3	0	0	5.91	103.9	1.52	3.21	1.09	7.83	14.8	1.16
1	39	0	0	0	0	3	6.3	1	3	0	1	1	0	0	5.47	77.39	3.32	2.73	1.04	14.58	376.9	0.948
1	49	0	1	0	0	3	5.7	1	1	1	1	1	0	0	8.11	125.8	4.33	3.52	1.4	10.8	13.4	0.79
1	43	0	0	0	0	3	4.3	1	1	0	1	0	0	0	5.98	83.4	2.48	2.53	1.23	7.34	13.27	0.67
1	62	0	1	0	0	2	9	1	1	0	2	0	0	0	7.1	94	4.18	2.72	1.25	10.03	14.31	0.67
1	33	1	1	1	1	0	7.2	1	3	0	2	1	0	1	5.09	102.7	1.37	3.07	1.14	112.1	17.93	1.26
1	45	0	1	0	1	2	10	1	3	0	2	1	1	0	6.68	88.4	2.05	2.48	1.19	28.7	11.68	0.34
1	34	0	1	0	1	2	9.4	1	3	0	2	0	0	0	8	125.8	1.76	3.39	1.35	9.4	12.98	1.56
1	67	0	1	1	0	0	7.7	1	3	0	2	0	0	0	7.24	123.8	1.89	2.86	1.35	15.78	19.73	1.56
1	64	1	0	0	0	3	7.8	1	3	1	1	1	0	1	6.11	98.7	1.29	2.42	1.03	8.94	15.99	0.68
1	50	0	1	0	0	2	4.3	1	1	1	1	0	0	0	6.3	111	1.15	2.83	0.99	11.5	10.38	0.28
1	63	1	0	0	1	1	5.8	1	3	0	1	1	0	1	6.34	112	2.09	2.18	1.34	20.33	1.34	0.87
1	42	0	1	0	1	1	10	1	1	1	1	1	0	0	5.45	92.2	1.56	2.81	0.95	8.74	12.77	1.19
1	30	0	0	0	0	1	5	1	1	1	1	1	0	0	7.16	97.9	2.95	2.83	1.22	11.99	7.8	0.25
1	32	0	0	0	0	2	4	1	1	0	1	0	0	0	7.3	97.1	1.88	2.7	1.32	6.4	12.3	0.8
1	48	1	0	1	0	1	8.8	1	1	0	2	1	0	0	6.39	112.1	1.08	2.94	1.11	10.81	6.7	0.47
1	49	0	0	0	0	3	10	1	1	0	2	3	1	0	9.49	157.3	1.67	3.32	1.23	6.9	12.14	0.29
1	32	0	0	0	0	1	10	1	3	0	2	0	0	0	7.3	97.1	1.88	2.7	1.32	6.4	12.3	0.8
1	67	0	1	1	0	1	3.8	1	1	1	1	0	0	0	6.45	113.4	1.35	2.67	1.32	19.56	13.19	1.45
1	47	0	0	0	0	3	4.3	1	1	1	1	1	0	0	10.03	97.22	1.83	2.53	1.4	8.7	10.83	0.67
1	56	1	0	0	0	2	9.4	1	3	1	2	0	0	0	6.87	109.5	1.74	3.08	1.29	12.66	16.64	1.03
1	56	1	1	0	0	1	4.9	1	1	0	2	0	0	0	7.89	88.62	1.84	2.69	1.38	32.64	13.34	1.5
1	34	1	0	0	1	3	5.2	1	3	0	2	0	0	0	5.6	123	1.56	2.57	2.09	10.78	14.78	0.98
1	34	0	1	0	1	3	9.2	1	3	1	1	1	1	0	5.1	81.06	1.51	2.81	1.2	12.94	11.61	0.75
1	29	0	0	0	0	2	6.8	1	3	0	1	1	0	0	6.69	110.2	1.68	2.88	1.1	8.31	14.67	0.89
1	34	1	1	0	1	2	7	1	1	0	1	0	0	0	8	125.8	1.76	3.39	1.35	9.4	12.98	1.56
1	42	0	0	0	1	1	8.4	1	3	0	1	1	1	1	8.59	93.7	1.84	2.78	1.29	7.99	13.03	0.36
1	64	0	0	0	0	2	3.3	1	1	1	1	0	0	0	7.49	116.7	0.84	3.78	1.17	4.9	76.57	0.86
1	36	0	0	0	1	2	6.4	1	1	0	1	0	0	0	7.96	139.9	1.51	3.13	1.13	12.81	31.82	0.99
1	45	0	0	0	1	3	5.1	1	3	0	1	0	0	0	6.2	94.3	2.4	2.68	1.05	13.03	18.98	0.97
1	60	0	1	0	1	2	6.5	1	3	1	2	0	0	0	8.9	60.1	0.164	1.75	1.49	21.57	11.45	3.8
1	30	1	0	0	1	2	10	0	3	1	2	1	1	1	7.75	107.1	1.85	3.34	1.35	10.56	13.09	0.67
1	33	1	1	0	0	3	4.1	1	3	0	1	0	0	0	5.72	109.8	1.45	2.98	1.42	10.77	23.45	1.08
1	54	0	0	0	0	3	6.2	1	3	1	1	3	0	0	7.56	112.4	2.19	3.01	1.34	14.02	30.24	0.45
1	64	0	0	0	0	2	3.3	1	1	1	1	0	0	0	7.49	116.7	0.84	3.78	1.17	4.9	76.57	0.86
1	40	1	0	0	1	3	5.1	1	3	0	2	1	0	0	8.52	114.6	1.38	3.36	1.62	8.62	17.18	0.917
1	33	0	0	1	0	2	5.1	1	3	1	2	1	0	0	5.58	95.98	1.69	2.6	1.17	93.46	200.8	1.14
1	64	1	0	0	0	2	6.7	1	1	0	2	2	0	0	5.72	104.2	0.95	3.38	1.28	11.77	9.8	0.42
1	51	0	0	0	0	2	5.9	1	3	0	2	1	0	0	20.29	160.3	0.18	5.1	3.83	7.83	19.01	0.79
1	43	0	0	0	0	0	9.5	1	1	0	2	0	0	0	5.81	90.36	2.48	2.45	1.09	12.07	14.93	0.67
1	56	1	0	0	0	2	4.8	1	1	1	1	0	0	0	7.16	114.4	1.58	3.17	1.09	7.18	13.87	0.81
1	37	0	0	0	1	3	8.4	1	3	1	2	1	1	1	7.3	96.91	5.13	2.55	1.01	163.7	3660	1.05
1	36	0	0	0	0	1	7	1	3	0	2	0	1	0	6.57	93.2	1.25	2.93	1.39	12.34	9.8	0.23
1	46	0	0	1	0	3	4	1	3	1	1	1	0	0	5.17	51.6	1.74	1.83	1.05	5.26	34.09	0.81
1	32	0	0	0	0	0	4.6	1	3	1	2	1	0	0	7.3	97.1	1.88	2.7	1.32	6.4	12.3	0.8
1	43	0	0	1	0	3	5.2	1	1	1	1	1	0	0	12.46	133.3	1.04	3.01	1.6	13.38	31.64	0.78
1	26	1	1	0	1	2	9.2	1	3	0	2	3	1	1	10.3	139.9	2.36	3.66	1.41	8.49	14.26	0.78
1	51	0	1	1	1	3	2.3	1	1	0	2	0	0	0	7.46	126.8	1.82	3.21	1.19	8.79	74.54	0.78
1	67	0	0	0	0	3	5	1	1	1	1	0	1	0	6.66	76.02	1.28	2.78	1.68	12.42	17.97	1.67
1	38	0	0	0	1	3	7	1	1	1	1	1	0	0	9.14	124.2	2.13	3.37	1.56	17.19	17.79	0.81
1	32	0	0	0	1	3	5.3	1	3	0	2	1	1	1	7.38	92.6	1.92	2.88	1.46	49.61	17.47	1.18
1	33	0	0	1	0	1	9.9	1	3	0	2	1	0	0	7.21	94.7	2.47	2.41	1.1	13.89	40.78	0.79
1	38	0	0	0	0	2	3.8	1	1	1	1	0	0	0	7.42	117.6	1.51	2.76	1.15	14.44	12.3	1.28
1	31	1	0	1	0	1	9.4	1	1	1	1	0	1	0	7.84	111.3	1.79	3.24	1.43	10.27	14.17	0.67
1	59	0	0	1	0	2	8.3	1	1	0	2	1	0	0	7.2	108.03	2.45	1.87	1.57	29.08	13.15	0.37
1	38	0	1	1	1	3	8.2	1	1	1	1	0	0	0	6.51	94.3	2.05	3.01	1.22	8.07	43.55	0.87
1	47	0	0	0	0	3	4.3	1	1	1	1	1	0	0	10.03	97.22	1.83	2.53	1.4	8.7	10.83	0.67
1	57	1	0	0	1	3	7.1	1	1	1	1	0	0	0	5.55	87.87	1.29	2.79	1.4	6.96	13.63	0.803
1	67	0	1	1	0	0	7.7	1	3	0	2	0	0	0	7.24	123.8	1.89	2.86	1.35	15.78	19.73	1.56
1	37	0	0	0	0	3	5.9	1	1	0	2	1	0	0	5.78	105.4	1.62	3.05	0.97	6.01	9.9	0.49
1	52	0	0	0	0	3	5	1	3	0	2	1	0	0	7.66	102.3	3.17	2.74	1.25	31.74	19.36	0.26
1	41	0	0	1	0	1	5.7	1	1	1	1	0	1	0	5.45	102.31	2.45	1.89	2.07	13.24	14.07	0.87
1	50	0	1	0	0	2	10	1	3	1	2	1	0	0	8.05	111.7	1.57	3.06	1.37	15.3	5.8	0.79
1	51	0	1	1	0	1	2.9	1	3	1	1	0	0	1	7.64	113.4	3.69	2.88	1.32	16.78	368.7	0.7
1	44	0	1	1	0	3	9.9	1	3	0	2	1	0	0	10.25	116.4	0.207	3.06	1.69	24.21	44.47	0.967
1	45	1	1	0	0	3	7.7	1	3	0	0	1	0	0	6.04	78.28	3.29	2.53	1.32	5.76	38.93	0.934
1	39	0	0	0	0	3	9.2	1	3	1	2	1	0	0	6.8	132.4	1.2	3.5	1.28	8.56	13.34	1.03
1	59	0	0	1	0	2	8.3	1	1	0	2	1	0	0	7.2	108.03	2.45	1.87	1.57	29.08	13.15	0.37
1	44	0	1	0	0	2	4.9	1	1	1	1	3	0	0	6.29	114.4	2.17	2.8	1	9.6	0.24	0.34
1	51	0	0	0	0	3	4.8	1	1	0	2	0	1	0	7.77	124.8	1.01	3.28	1.22	14	17.47	1.2
1	39	0	0	1	0	3	5.3	1	1	0	1	0	0	0	5.6	123	1.56	2.57	2.09	10.78	14.78	0.98
1	48	0	1	0	0	0	8.9	1	3	1	2	0	0	0	7.93	130.7	2.12	2.99	1.03	6.31	13.17	0.936
1	68	0	0	0	0	3	7	1	3	0	2	3	0	0	7.2	98	2.01	2.55	1.08	41.24	29.24	1.57
1	46	0	1	0	1	1	8.6	1	3	0	2	3	0	0	7.72	99	0.05	2.73	1.19	14.29	27.31	0.28
1	40	0	0	1	1	3	10	1	1	1	1	1	1	0	6.91	79	2.37	2.81	1.36	5.82	89.09	0.28
1	45	0	1	0	0	3	3.1	1	1	0	1	0	0	0	7.87	107	2.18	3	1.31	20.47	48.04	1.68
1	59	0	1	0	1	2	9.6	1	1	1	1	0	0	0	8.91	126.8	2.16	3.01	1.36	236	16.59	0.75
1	46	0	0	0	0	2	3.7	1	3	1	1	1	0	0	6.27	98.4	1.91	2.57	1.06	5.31	14.24	1.02
1	51	0	1	1	0	3	5.4	1	1	1	1	1	0	0	8	108.9	2.43	2.63	1.13	159.9	216.6	0.67
1	36	0	0	0	0	3	8.8	1	3	0	2	0	1	0	7.49	114.4	1.37	2.89	1.31	9.57	14.19	1.44
1	33	1	0	0	0	2	9.7	1	0	0	2	1	0	0	14.65	114.7	1.02	2.94	2.11	7.12	11.49	0.79
1	62	0	1	1	0	3	8.8	1	3	1	1	1	0	1	7.93	103.3	1.48	2.5	1.19	15.88	481.9	1.17
1	25	0	0	1	1	1	6.9	1	3	1	1	1	1	1	5.03	109.1	12.13	3.23	0.98	204	427.3	0.25
1	47	0	0	1	1	1	8.5	1	1	1	2	1	0	0	6.98	93.4	1.21	2.55	1.19	7.46	104.2	0.58
1	42	1	1	0	1	2	10	1	3	0	1	1	1	1	6.84	98.27	1.93	2.95	1.27	11.28	16.35	1.6
1	50	1	0	0	0	1	8.1	1	3	1	1	0	0	0	8.41	139.1	0.815	3.23	1.27	8.32	12.99	1.32
1	62	0	1	0	1	3	7.4	0	3	1	2	1	1	0	6.59	117	2.24	3.28	1.18	17.04	500.1	1.56
1	57	0	0	0	1	1	10	1	1	1	1	0	1	0	8.36	118.5	1.88	2.96	1.22	8.99	9.9	0.59
1	39	0	0	0	0	3	2.8	1	1	0	2	1	0	0	7.76	121.7	3.02	2.96	1.27	9.58	12.01	0.78
1	25	0	0	0	1	3	10	1	3	0	1	1	0	1	8.62	109.1	3	2.47	1.32	21.91	126.1	0.824
1	70	0	1	1	0	0	5.7	1	3	1	2	3	1	0	8.11	92.2	0.87	2.95	1.19	7.4	67.85	0.92
1	35	1	0	1	0	2	10	1	3	0	1	1	0	0	7.96	104.3	4.09	2.64	1.46	623	1080	0.7
1	25	0	0	1	1	1	5	1	3	0	2	0	0	0	8.48	126.3	2.58	3.23	1.21	8.14	192.2	0.79
1	65	1	0	0	0	3	10	1	3	1	1	3	0	0	9.08	111.2	0.94	3.45	1.39	10.28	12.31	0.67
1	58	0	1	1	0	3	5.5	1	3	1	1	1	0	0	6.31	73.92	2.34	2.84	1.16	143.4	66.45	1.17
1	39	0	0	0	0	1	5.1	1	3	1	1	0	0	0	5.08	94.95	1.14	2.78	0.915	11.65	19.75	0.902
1	45	0	0	0	0	3	9.2	1	1	0	2	1	0	0	8.41	119.9	1.6	3.15	1.34	9.93	13.16	1.23
1	51	0	1	1	1	3	2.3	1	1	0	2	0	0	0	7.46	126.8	1.82	3.21	1.19	8.79	74.54	0.78
1	35	1	1	1	1	2	8	1	1	1	2	0	0	0	8.9	98.03	3.45	2.87	1.67	19.08	19.67	0.54
1	59	0	0	0	0	2	6.5	1	3	0	2	0	0	0	6.6	92.9	1.47	2.89	1.26	10.66	15.49	1.18
1	50	0	0	1	0	1	9.6	0	0	0	2	0	0	1	9.23	149.1	0.003	4.58	1.64	610	799.8	9
1	29	0	1	1	0	0	7.8	1	3	0	2	1	0	0	8.08	109.87	3.56	2.51	1.39	34.09	23.09	0.65
1	29	0	1	1	0	2	9.2	1	3	1	2	1	0	0	7.71	99.7	3.47	2.51	1	208.6	283.9	0.34
1	39	0	0	0	0	3	2.5	1	1	1	1	1	0	0	8.8	122.9	2.64	2.69	1.27	6.99	13	1.7
1	30	0	0	0	0	0	2.9	1	3	0	2	0	0	0	9.4	143.4	1.32	2.63	1.41	14.54	16.19	0.78
1	66	0	0	0	0	0	4.6	1	3	0	2	0	1	0	7.23	88.66	2.97	2.17	1.21	6.06	15.35	1.24
1	36	0	0	0	0	1	7	1	3	0	2	0	1	0	6.57	93.2	1.25	2.93	1.39	12.34	9.8	0.23
1	39	0	0	0	0	1	9.9	1	0	0	2	0	0	0	6.06	137.7	0.254	3.86	0.962	15.53	16.38	0.97
1	26	0	0	0	0	3	5.7	1	3	0	1	1	0	0	9.64	119.1	0.87	3.2	1.41	7.8	10.14	0.8
1	26	0	0	0	0	3	5.7	1	3	0	1	1	0	0	7.89	110.2	3.69	3.13	1.21	7.05	12.35	0.78
1	52	0	1	1	1	3	7.3	1	1	1	1	1	1	0	7.3	103.8	3.39	2.77	1.23	74.97	73.68	0.952
1	40	0	0	0	0	2	3.8	1	1	1	1	0	0	0	7.79	92.9	1.32	2.3	1.11	7.43	10.8	0.7
1	36	0	0	0	1	2	6.4	1	1	0	1	0	0	0	7.96	139.9	1.51	3.13	1.13	12.81	31.82	0.99
1	47	0	0	1	0	3	3.8	1	3	1	1	1	0	0	6.94	90.15	3.03	2.64	1.29	198.3	322.2	0.67
1	26	0	0	1	0	3	5.4	1	1	1	2	0	0	0	5.47	56.43	0.288	1.87	1.24	11.61	342.9	0.79
1	34	1	0	0	1	3	4.9	1	3	1	1	0	1	1	4.65	112	1.98	2.34	1.34	12.45	20.89	1.09
1	60	1	0	0	0	1	3	1	1	1	1	0	0	0	8.83	95.7	2.48	2.51	1.24	15.63	9.8	0.27
1	57	0	0	0	0	2	4.4	1	1	1	1	0	0	0	6.24	84.7	3.48	2.6	1.15	8.17	14.27	0.28
1	69	0	0	0	0	3	7.4	1	1	1	1	1	0	0	6.96	78.3	1.71	2.34	1.35	30.29	15.99	0.79
1	37	1	0	0	0	2	5.4	1	1	0	1	1	0	0	6.27	103.2	1.43	2.89	1.12	12.57	16.28	0.78
1	37	1	0	0	0	1	9.9	1	1	1	1	0	1	0	8.12	124.8	2.5	3.16	1.23	9.98	11.52	0.34
1	46	0	1	0	1	1	8.6	1	3	0	2	3	0	0	7.72	99	0.05	2.73	1.19	14.29	27.31	0.28
1	40	1	0	0	1	3	5.1	1	3	0	2	1	0	0	8.52	114.6	1.38	3.36	1.62	8.62	17.18	0.917
1	35	0	0	0	0	3	4.4	1	1	1	1	1	0	0	6.32	105.6	2.41	3.11	1.14	42.75	17.49	0.78
1	35	1	0	0	0	1	4.4	1	3	1	1	3	0	0	5.91	103.9	1.52	3.21	1.09	7.83	14.8	1.16
1	18	0	1	0	1	1	7	1	1	0	2	1	0	1	6.58	163.4	3.71	3.97	1.02	357.6	239.8	0.68
1	24	1	0	0	0	3	6.8	1	3	0	2	1	0	0	9.38	119.8	1.66	3.42	1.64	4.5	13.4	0.78
1	57	1	0	0	1	3	7.1	1	1	1	1	0	0	0	5.55	87.87	1.29	2.79	1.4	6.96	13.63	0.803
1	36	1	0	0	0	0	2.9	1	1	0	2	0	0	0	6.5	84.1	2.24	2.79	1.15	5.12	19.45	0.23
1	61	0	1	0	1	1	10	1	1	1	2	1	1	0	7.62	121	1.45	2.74	1.1	7.94	13.41	0.997
1	59	0	0	1	0	3	5.7	1	2	0	2	0	0	0	6.99	108.8	0.95	2.93	1.06	514.2	388.8	0.45
1	61	0	1	0	1	0	8.8	1	1	0	1	0	0	0	7.62	121	1.45	2.74	1.1	7.94	13.41	0.997
1	26	0	1	0	1	2	5.6	0	3	0	2	0	0	0	6.38	78.37	1.39	2.22	1.2	8.09	12.32	0.84
1	37	1	0	0	0	2	10	1	3	1	2	1	0	0	6.45	110	2.12	3.22	1.21	5.43	13.54	0.67
1	41	0	0	1	0	2	8.7	1	3	0	2	3	1	0	7.43	123.1	2.09	2.89	1.21	69.25	93.46	1.08
1	66	0	0	0	0	2	3.2	1	1	1	1	0	0	0	6.35	103.8	3.07	2.48	1.06	13.3	13.4	0.67
1	57	0	1	0	1	1	8	1	1	1	1	1	0	0	6.82	107	0.85	2.95	1.16	6.96	9.9	0.29
1	60	1	0	0	0	3	7.3	1	1	1	1	0	0	0	5.84	107.6	3.18	3.24	1.3	7.75	16.49	0.987
1	60	1	0	0	0	3	7.3	1	1	1	1	0	0	0	5.84	107.6	3.18	3.24	1.3	7.75	16.49	0.987
1	40	1	1	0	1	1	6.8	1	3	0	2	1	0	1	6.24	117.5	1.24	3.23	1.28	9.43	21.08	0.802
1	50	0	1	0	0	2	4.7	1	1	1	2	0	0	0	6.51	92.31	3.03	2.6	1.05	12.25	13.97	0.79
1	32	1	1	0	0	3	9.9	1	3	0	2	1	0	0	7.88	93.3	1.32	2.81	1.37	6.43	15.45	0.87
1	44	0	0	0	1	2	7.2	1	1	0	1	0	0	0	5.61	112.8	2.55	2.91	0.92	8.49	9.8	0.31
1	41	0	1	0	0	1	6.2	1	3	1	1	0	0	0	8.46	107.7	2.89	2.54	1.22	11.16	43.61	0.79
1	34	0	1	0	1	0	9.2	1	3	1	1	1	1	0	5.1	81.06	1.51	2.81	1.2	12.94	11.61	0.79
1	48	0	1	0	0	1	5.7	1	3	0	1	0	1	0	6.36	60.56	0.319	1.88	1.32	12.42	14.23	0.79
1	45	0	0	0	0	3	9.2	1	1	0	2	1	0	0	8.41	119.9	1.6	3.15	1.34	9.93	13.16	1.23
1	41	0	0	0	0	3	4.8	1	1	1	1	0	0	0	6.35	103.8	3.07	2.48	1.06	13.3	13.4	0.67
1	58	0	1	0	0	3	7.8	1	1	0	1	1	0	0	7.8	126.4	0.906	2.79	1.23	7.92	17.94	0.98
1	33	0	0	0	0	3	6.1	1	3	0	1	1	1	0	5.24	110	1	2.85	0.992	9.65	18.2	1.01
1	29	0	0	0	0	2	6.8	1	3	0	1	1	0	0	6.69	110.2	1.68	2.88	1.1	8.31	14.67	0.89
1	36	0	0	0	1	1	9.8	1	1	1	1	0	1	0	7.54	116.7	1.31	2.9	1.17	16.7	6.8	0.24
1	51	1	0	0	1	2	9.9	1	1	0	2	3	0	0	6.34	83.5	0.665	2.32	1.31	14.77	15.44	1.45
1	27	1	0	0	0	2	10	1	1	0	2	0	0	0	6.66	99.9	1.87	3.21	1.33	6.5	6.8	0.33
1	36	1	1	0	0	2	10	1	3	1	1	1	1	1	6.88	107.7	3.16	2.88	1.33	14.24	13.79	0.76
1	50	0	1	0	0	3	3.2	1	1	0	1	0	0	0	7.55	108.3	2.03	2.71	1.12	15.4	15.38	0.99
1	55	0	0	1	0	3	10	1	1	1	2	1	1	0	8.38	114	1.35	2.54	1.44	4.5	13.4	0.48
1	25	0	0	1	1	1	6.9	1	3	1	1	1	1	1	5.03	109.1	12.13	3.23	0.98	204	427.3	0.25
1	45	1	0	1	0	2	5.1	1	1	1	1	3	0	0	6.76	100	1.13	2.56	1.2	6.9	11.4	0.79
1	34	0	0	1	0	1	3.7	1	1	1	1	0	0	1	9.43	100	5.79	2.73	1.48	16.41	240.9	1.13
1	55	1	1	0	1	3	6.8	1	3	1	2	0	1	0	8.28	119.9	2.8	3.03	1.36	10.55	11.43	0.79
1	60	0	1	0	1	3	7.8	1	3	1	2	0	1	0	8.9	60.1	0.164	1.75	1.49	21.57	11.45	3.8
1	60	1	1	0	0	3	3.1	1	3	0	2	0	0	0	5.66	108.9	5.98	3.12	1.05	18.5	8.6	0.24
1	24	1	0	0	0	3	6.8	1	3	0	2	1	0	0	9.38	119.8	1.66	3.42	1.64	4.5	13.4	0.78
1	21	1	1	0	1	2	10	1	3	0	2	1	1	1	8.86	118.8	0.446	3.31	1.46	8.48	14.7	0.78
1	49	0	0	0	0	2	3.7	1	3	1	1	1	0	0	7.04	106.9	3.23	2.95	1.07	5.88	13.04	0.99
1	49	0	0	0	0	2	6.3	1	1	1	2	0	0	0	5.68	106.5	1.44	2.91	1.01	41.07	233	0.28
1	62	0	1	1	0	1	9.2	1	3	0	2	1	0	1	7.93	103.3	1.48	2.5	1.19	15.88	481.9	1.17
1	34	0	0	0	0	2	3.6	1	1	1	1	1	0	0	6.81	125.1	0.75	3.07	1.22	7.44	12.82	1.41
1	61	0	0	0	0	1	7.5	1	1	1	1	3	0	0	7.5	109.2	0.773	2.79	1.26	10.03	9.7	1.49
1	37	0	0	0	1	2	7.6	1	3	0	1	1	0	1	4.64	92.37	2.36	2.91	0.972	10.09	308.6	0.67
1	40	0	0	0	0	1	2.7	1	1	1	1	0	0	0	7.04	103.1	1.13	3.06	114.9	55.5	1.53	0.34
1	66	0	1	0	1	0	6.8	1	1	1	2	3	1	0	8.78	127.2	2.39	2.78	1.1	10.35	18.92	0.67
1	45	1	0	1	0	2	5.1	1	1	1	1	3	0	0	6.76	100	1.13	2.56	1.2	6.9	11.4	0.79
1	63	1	0	0	1	1	5.8	1	3	0	1	1	0	1	6.34	112	2.09	2.18	1.34	20.33	1.34	0.87
1	60	0	1	0	0	2	8.3	1	1	1	2	1	1	0	8.48	105.6	1.58	2.53	1.1	19.03	1.1	19.03
1	25	0	0	0	0	1	5.7	1	1	1	2	0	0	0	7.53	105.8	1.35	3.2	1.32	9.52	14.64	0.67
1	63	1	0	0	0	2	5.9	1	1	1	1	0	0	0	6.56	96.09	1.6	2.71	1.01	13.73	18.08	0.79
1	42	0	1	0	1	1	10	1	1	1	1	1	0	0	5.45	92.2	1.56	2.81	0.95	8.74	12.77	1.19
1	36	0	0	0	1	2	9.4	1	3	1	2	3	0	0	6.35	75.8	1.68	2.45	1.36	6.7	8.58	0.26
1	25	0	0	0	0	1	5.7	1	1	1	2	0	0	0	7.53	105.8	1.35	3.2	1.32	9.52	14.64	0.67
1	40	0	0	1	1	3	10	1	1	1	1	1	1	0	6.91	79	2.37	2.81	1.36	5.82	89.09	0.28
1	46	0	0	1	0	3	4	1	3	1	1	1	0	0	5.17	51.6	1.74	1.83	1.05	5.26	34.09	0.81
1	42	0	0	0	1	1	8.4	1	3	0	1	1	1	1	8.59	93.7	1.84	2.78	1.29	7.99	13.03	0.36
1	26	0	1	0	1	2	5.6	0	3	0	2	0	0	0	6.38	78.37	1.39	2.22	1.2	8.09	12.32	0.84
1	38	0	0	0	0	3	10	1	0	0	2	0	0	0	7.16	107	1.34	2.85	1.26	7.05	8.6	0.78
1	60	0	1	0	1	2	6.5	1	3	1	2	0	0	0	8.9	60.1	0.164	1.75	1.49	21.57	11.45	3.8
1	41	0	0	1	0	1	5.7	1	1	1	1	0	1	0	5.45	102.31	2.45	1.89	2.07	13.24	14.07	0.87
1	67	0	0	0	1	2	6.7	1	1	1	1	0	0	1	6.88	88.89	1.73	2.31	1.14	6.71	13.72	0.79
1	40	0	0	0	0	1	2.7	1	1	1	1	0	0	0	7.04	103.1	1.13	3.06	114.9	55.5	1.53	0.34
1	36	0	0	0	0	3	7.5	1	3	0	2	3	0	0	5.13	79.02	0.416	2.38	1.06	9.13	16.34	0.79
1	55	0	0	0	0	2	10	1	1	1	1	1	1	1	7.21	96.89	1.06	2.43	1.02	14.36	15.65	0.67
1	31	1	0	1	1	1	9.3	1	1	1	1	1	0	0	6.19	121	3.47	3.56	1.19	7.53	10.69	1.01
1	37	1	0	0	0	2	5.4	1	1	0	1	1	0	0	6.27	103.2	1.43	2.89	1.12	12.57	16.28	0.78
1	46	0	0	1	0	2	7.4	1	0	1	2	1	0	0	5.17	51.6	1.74	1.83	1.05	5.26	34.09	0.81
1	57	0	1	0	1	2	8	1	1	1	1	1	1	0	6.82	107	0.85	2.95	1.16	6.96	9.9	0.29
1	55	0	0	0	0	3	2.5	1	1	1	1	0	0	0	6.64	132.8	10.02	2.95	0.902	20.63	1235	0.84
1	37	0	0	0	1	2	7.6	1	3	0	1	1	0	1	4.64	92.37	2.36	2.91	0.972	10.09	308.6	0.67
1	26	0	0	0	0	3	5.7	1	3	0	1	1	0	0	9.64	119.1	0.87	3.2	1.41	7.8	10.14	0.8
1	37	0	0	0	0	3	4.3	1	3	1	2	0	0	1	7.3	96.91	5.13	2.55	1.01	163.7	3660	1.05
1	59	0	0	0	1	1	7.9	1	3	1	1	1	0	1	6.59	105.3	2.01	2.84	1.07	11.87	18.93	1.24
1	50	0	1	0	0	1	4.5	1	1	1	1	0	0	0	8.05	111.7	1.57	3.06	1.37	15.3	5.8	0.79
1	56	0	0	0	0	1	8	1	3	1	2	0	0	0	7.08	112.9	1	3.22	1.21	5.77	13.35	1
1	52	0	1	1	0	2	5.5	1	3	0	1	1	1	0	8.35	102.1	2.26	2.94	1.33	93.99	45.37	0.67
1	63	1	0	0	0	3	5.6	1	3	0	2	3	0	0	7.77	124.7	1.42	3.07	1.1	12.58	19.01	1.53
1	55	0	0	1	0	1	7.8	1	1	0	2	1	0	0	6.13	98.6	6.07	2.86	1.11	170.5	140.8	0.29
1	39	0	0	0	0	1	5.1	1	3	1	1	0	0	0	5.08	94.95	1.14	2.78	0.915	11.65	19.75	0.902
1	41	1	0	0	0	2	5.6	1	3	1	1	1	0	0	7.83	145.8	1.55	3.3	1.21	9.3	12.89	1.38
1	39	0	0	0	0	3	6.3	1	3	0	1	1	0	0	5.47	77.39	3.32	2.73	1.04	14.58	376.9	0.948
1	44	0	0	0	0	2	3.3	1	3	0	1	0	0	0	7.3	96.46	0.829	2.84	1.2	15.24	19.17	0.866
1	50	0	0	0	0	3	4.2	1	1	1	1	1	0	0	8.5	109	2.28	2.88	1.43	11.7	14.02	1.63
1	43	1	0	0	0	3	4.1	1	3	0	2	3	0	0	7.4	120.1	2.96	2.79	1.24	10.77	12.12	1.19
1	41	0	0	0	0	3	5.2	1	1	1	1	1	0	0	7.98	141.3	1.24	3.34	1.23	17.52	12.84	1.1
1	35	0	1	1	0	1	9.8	1	3	0	2	1	1	1	6.11	106.5	12.97	2.73	0.955	16.15	390.8	0.68
1	38	1	0	0	0	3	9.9	1	1	1	1	0	1	0	9.77	94.2	2.24	2.69	1.62	7.63	12.23	1.54
1	31	0	0	0	0	2	7.6	1	1	0	2	0	0	0	6.08	89	2.73	2.85	1.16	12.2	11.97	1.15
1	55	1	1	0	1	3	6.8	1	3	1	2	0	1	0	8.28	119.9	2.8	3.03	1.36	10.55	11.43	0.79
1	41	0	0	0	0	1	4.7	1	1	1	1	1	0	0	8.24	113.9	0.437	3.07	1.38	6.24	15.09	1.19
1	29	1	0	0	0	3	9.7	1	1	1	2	0	1	0	9.78	110	2.97	3.08	1.14	10.96	15.03	0.78
1	42	0	0	1	1	3	5.7	1	1	1	1	1	1	1	10.43	149.8	0.004	4.14	1.27	12.45	87.8	2.77
1	37	0	0	0	1	1	6.5	1	3	0	1	1	0	1	4.64	92.37	2.36	2.91	0.972	10.09	308.6	0.67
1	49	0	0	0	0	3	7.4	1	1	1	1	0	0	0	4.44	72.9	2.07	2.38	0.85	4.3	4.6	1.07
1	32	0	1	0	0	2	8	1	1	1	1	1	0	0	5.19	95.4	3.12	2.94	1.07	7.19	14.35	0.97
1	50	0	1	0	0	2	4.3	1	1	1	1	0	0	0	6.3	111	1.15	2.83	0.99	11.5	10.38	0.28
1	64	1	0	0	0	3	7.8	1	3	1	1	1	0	1	6.11	98.7	1.29	2.42	1.03	8.94	15.99	0.68
1	33	1	0	0	0	2	9.7	1	0	0	2	1	0	0	14.65	114.7	1.02	2.94	2.11	7.12	11.49	0.79
1	31	1	0	0	1	2	8.3	0	1	1	1	0	0	0	5.34	110.45	3.08	1.98	1.35	18.67	11.32	1.2
1	64	0	0	1	0	1	6.8	1	3	0	2	3	0	0	6.2	102.8	2.11	2.85	1.21	11.89	176.3	1.18
1	21	1	1	0	1	3	9.7	1	3	0	1	0	0	1	8.86	118.8	0.446	3.31	1.46	8.48	14.7	0.78
1	63	1	0	0	0	1	6.3	1	3	0	1	0	0	0	7.84	110.9	1.29	2.62	1.24	10.94	115.3	0.78
1	49	1	0	0	0	3	5.9	1	3	0	2	1	0	0	7.01	108.6	0.461	3.29	1.34	11.48	17.47	0.67
1	43	0	0	1	0	3	5.2	1	1	1	1	1	0	0	12.46	133.3	1.04	3.01	1.6	13.38	31.64	0.78
1	37	0	1	1	0	2	9.8	1	1	1	2	0	0	0	4.88	54.63	22.49	1.64	0.77	364.8	108.9	1.13
1	67	0	1	1	0	3	4.5	1	1	0	2	0	0	0	5.81	90.36	2.48	2.45	1.09	12.07	14.93	0.67
1	56	0	0	0	0	1	8	1	3	1	2	0	0	0	7.08	112.9	1	3.22	1.21	5.77	13.35	1
1	40	0	0	0	0	2	5.3	1	1	1	1	0	0	0	7.04	103.1	1.13	3.06	114.9	55.5	1.53	0.34
1	55	0	0	1	0	1	7.8	1	1	0	2	1	0	0	6.13	98.6	6.07	2.86	1.11	170.5	140.8	0.29
1	39	0	0	0	0	3	2.8	1	1	0	2	1	0	0	7.76	121.7	3.02	2.96	1.27	9.58	12.01	0.78
1	35	1	0	1	0	3	5.2	1	3	1	1	3	0	0	6.99	104.5	1.25	3.05	1.27	13.65	17.46	0.798
1	61	0	0	0	0	1	7.5	1	1	1	1	3	0	0	7.5	109.2	0.773	2.79	1.26	10.03	9.7	1.49
1	28	0	1	0	1	2	5	1	1	1	1	1	0	0	5.89	123.5	2.24	3.14	1.43	18.52	12.54	1.54
1	33	1	1	1	1	0	7.2	1	3	0	2	1	0	1	5.09	102.7	1.37	3.07	1.14	112.1	17.93	1.26
1	45	0	0	0	0	1	3	1	1	0	2	3	0	0	6.53	67.59	3.12	2.43	1.11	13.01	17.32	1.17
1	38	0	0	0	0	3	9.3	1	3	1	1	1	0	0	5.39	90.34	0.659	2.57	1.03	7.35	19.99	0.67
1	32	1	1	0	1	1	4.3	1	1	0	2	0	0	1	7.42	107.7	1.67	3.45	1.35	13.86	12.63	0.31
1	68	0	0	0	0	0	9.4	1	3	1	1	1	0	0	5.34	110.45	3.08	1.98	1.35	18.67	11.32	1.2
1	38	0	0	0	0	3	4.1	1	1	0	1	1	0	0	9.45	96.58	2.32	2.61	1.57	9.32	12.75	1.4
1	43	0	0	1	0	3	7	1	3	1	1	1	0	0	7.33	100.8	1.23	2.8	1.02	107.9	45.34	1.18
1	21	1	1	0	1	2	10	1	3	0	2	1	1	1	8.86	118.8	0.446	3.31	1.46	8.48	14.7	0.78
1	66	1	1	0	1	1	6.4	1	0	0	1	1	0	0	5.46	108.2	1.13	2.92	1.04	4.9	14.9	0.7
1	52	0	1	0	1	2	10	1	1	1	1	1	1	1	6.61	101.2	2.92	2.52	0.998	650	19.04	1.22
1	50	0	1	0	0	1	4.5	1	1	1	1	0	0	0	8.05	111.7	1.57	3.06	1.37	15.3	5.8	0.79
1	48	1	0	0	1	2	7.8	1	3	0	2	3	0	0	8.66	158.8	0.816	3.83	1.28	7.45	13.88	1.83
1	55	0	0	0	0	3	5.9	1	1	1	1	0	0	1	7.21	96.89	1.06	2.43	1.02	14.36	15.65	0.67
1	38	0	0	0	0	3	10	1	0	0	2	0	0	0	7.16	107	1.34	2.85	1.26	7.05	8.6	0.78
1	47	0	0	1	0	2	4.3	1	1	1	1	0	0	0	8.3	122.2	1.28	3.29	1.36	39.6	32.8	0.94
1	65	0	0	1	1	3	9.4	1	1	0	2	3	1	1	7.16	111.7	1.08	2.74	1.12	290.5	134.3	0.78
1	56	1	1	0	1	3	10	1	3	0	2	1	0	0	6.46	89.7	1.55	3.76	1.16	9.84	13.57	0.79
1	47	0	0	1	1	1	8.5	1	1	1	2	1	0	0	6.98	93.4	1.21	2.55	1.19	7.46	104.2	0.58
1	47	1	1	0	0	2	3.8	1	1	0	1	0	0	0	10.01	146.8	1.13	3.54	1.56	14.38	14.9	1.29
1	48	1	1	0	0	3	5.6	1	3	0	2	1	0	0	6.16	117	3.31	2.99	1.07	16.96	16.62	0.78
1	33	0	0	0	0	3	5.7	1	1	1	1	1	0	0	8.76	112.2	1.92	3	1.44	7.81	15.06	0.79
1	45	0	1	0	1	2	10	1	3	0	2	1	1	0	6.68	88.4	2.05	2.48	1.19	28.7	11.68	0.34
1	57	0	1	0	1	2	8	1	1	1	1	1	1	0	6.82	107	0.85	2.95	1.16	6.96	9.9	0.29
1	40	0	0	0	0	2	3.8	1	1	1	1	0	0	0	7.79	92.9	1.32	2.3	1.11	7.43	10.8	0.7
1	49	0	0	0	0	2	3.7	1	3	1	1	1	0	0	7.04	106.9	3.23	2.95	1.07	5.88	13.04	0.99
1	35	1	1	0	1	3	5	1	1	1	1	1	0	1	7.64	148.5	1.5	4.25	1.35	10.73	11.96	1.41
1	62	0	1	0	1	3	9.3	1	1	1	1	0	0	0	6.59	117	2.24	3.28	1.18	17.04	500.1	1.56
1	30	0	0	0	0	3	4.5	1	3	0	2	0	0	0	5.2	120	1.61	2.65	1.48	31.44	30.24	0.34
1	67	0	1	1	0	3	4.5	1	1	0	2	0	0	0	5.81	90.36	2.48	2.45	1.09	12.07	14.93	0.67
1	37	0	0	1	0	2	7.1	1	1	1	1	0	0	0	4.89	54.64	22.5	1.65	0.78	364.9	108.9	1.13
1	43	0	0	0	0	3	4.9	1	1	0	2	0	0	1	7.74	107.4	2.15	3.2	1.38	5.36	14.85	0.67
1	37	1	0	0	0	2	10	1	3	1	2	1	0	0	6.45	110	2.12	3.22	1.21	5.43	13.54	0.67
1	60	0	1	0	1	3	5.8	1	1	0	1	1	0	0	6.77	111.6	1.19	2.95	1.02	17.25	15.86	0.78
1	39	1	1	0	1	3	6.6	1	3	1	1	1	0	0	5.64	81.67	5.52	2.4	1.03	7.05	12.43	0.68
1	41	0	1	0	0	1	6.2	1	3	1	1	0	0	0	8.46	107.7	2.89	2.54	1.22	11.16	43.61	0.79
1	36	0	0	0	1	1	8.3	1	3	1	1	0	0	1	8.9	113.6	2.97	2.77	1.24	8.84	34.51	0.838
1	67	1	1	0	1	1	3.4	1	1	1	1	1	0	0	8.15	76.24	0.613	2.12	1.85	7.16	15.34	0.79
1	32	0	0	0	0	0	4.6	1	3	1	2	1	0	0	7.3	97.1	1.88	2.7	1.32	6.4	12.3	0.8
1	36	0	0	1	0	1	7.5	1	3	0	1	0	1	1	5.4	71.89	21.25	1.57	0.778	12.32	277.2	0.7
1	48	0	1	0	0	1	5.7	1	3	0	1	0	1	0	6.36	60.56	0.319	1.88	1.32	12.42	14.23	0.79
1	31	0	0	0	0	3	7.9	1	3	1	2	1	1	0	8.63	78.44	1.57	2.36	1.54	7.77	15.15	0.79
1	37	0	0	0	1	3	8.4	1	3	1	2	1	1	1	7.3	96.91	5.13	2.55	1.01	163.7	3660	1.05
1	48	0	0	1	0	2	5.2	1	3	0	2	1	0	0	8.08	122.4	1.06	3.54	1.39	11.17	297.9	0.37
1	39	0	0	1	0	2	5.1	1	1	1	1	1	0	0	5.77	87.69	3.32	2.73	1.04	14.58	376.9	0.948
1	63	1	1	0	1	3	6.6	1	1	1	2	1	1	0	7.05	67.65	0.687	1.78	1.23	8.7	18.37	0.68
1	40	0	0	1	0	3	10	1	1	0	2	0	0	0	7.65	102.4	1.85	3.28	1.45	26.6	16.76	0.67
1	56	0	1	0	0	1	8.2	1	1	1	1	3	0	0	6.26	91.1	2.59	2.5	1.16	9.37	9.9	0.28
1	32	0	0	1	1	1	6.7	1	1	1	2	1	1	0	5.57	79.3	7.18	2.42	0.9	610	335.3	1.45
1	53	0	0	0	0	1	7.3	1	1	0	2	1	0	1	8.11	109.5	1.58	2.71	1.23	12.17	17.14	0.78
1	68	0	0	0	0	3	7	1	3	0	2	3	0	0	7.2	98	2.01	2.55	1.08	41.24	29.24	1.57
1	33	1	1	1	0	2	4.6	1	3	1	1	0	0	1	5.09	102.7	1.37	3.07	1.14	112.1	17.93	1.26
1	31	0	0	0	0	2	7.6	1	1	0	2	0	0	0	6.08	89	2.73	2.85	1.16	12.2	11.97	1.15
1	25	1	0	0	0	2	4.5	1	3	1	2	3	0	1	7.6	99.93	2.21	3.24	1.48	14.45	16.38	1.11
1	31	0	0	1	1	2	8.4	1	3	1	1	0	0	0	6.73	119	1.09	3.15	1.09	9.34	176.3	1.31
1	26	0	0	0	0	3	5.7	1	3	0	1	1	0	0	7.89	110.2	3.69	3.13	1.21	7.05	12.35	0.78
1	53	0	0	0	0	1	9.6	1	3	1	2	1	1	0	3.57	72.2	1.48	2.07	1.1	11.54	12.59	0.67
1	68	0	0	0	0	3	4.3	1	3	0	1	0	0	0	6.62	81.58	2.54	2.41	1.11	14.46	17.52	1.09
1	67	0	0	0	0	3	5	1	1	1	1	0	1	0	6.66	76.02	1.28	2.78	1.68	12.42	17.97	1.67
1	31	1	0	1	1	1	9.3	1	1	1	1	1	0	0	6.19	121	3.47	3.56	1.19	7.53	10.69	1.01
1	44	0	1	1	0	0	9.6	1	3	0	2	1	0	0	10.25	116.4	0.207	3.06	1.69	24.21	44.47	0.967
1	20	1	1	1	0	2	5.3	1	3	1	1	1	0	1	8.12	138.9	2.47	3.68	1.34	15.5	17.73	1.44
1	46	1	0	0	1	3	8.4	1	3	0	1	1	0	0	7.4	97.8	2.72	2.98	1.25	54.82	12.86	0.78
1	30	1	0	0	0	2	8	1	1	1	1	0	0	0	6.57	127.8	1.58	3.73	1.12	10.61	14.92	0.923
1	48	1	1	0	0	3	5.6	1	3	0	2	1	0	0	6.16	117	3.31	2.99	1.07	16.96	16.62	0.78
1	31	0	0	0	0	3	7.9	1	3	1	2	1	1	0	8.63	78.44	1.57	2.36	1.54	7.77	15.15	0.79
1	51	0	1	0	0	2	10	1	1	1	2	1	0	0	8.56	113.5	3.23	3.9	1.87	10.9	20.81	0.45
1	55	0	0	0	0	2	10	1	1	1	1	1	1	1	7.21	96.89	1.06	2.43	1.02	14.36	15.65	0.67
1	48	0	1	0	0	3	8.2	1	1	1	1	0	0	0	7.93	130.7	2.12	2.99	1.03	6.31	13.17	0.936
1	29	0	0	0	1	1	5.1	1	3	1	1	1	0	0	8.49	108	2.09	2.79	1.3	7.98	19.87	0.67
1	20	0	0	0	0	3	9.1	0	3	0	2	0	0	0	13.45	134	1.89	2.59	1.43	20.7	19.08	1.35
1	38	0	0	0	0	3	9.3	1	3	1	1	1	0	0	5.39	90.34	0.659	2.57	1.03	7.35	19.99	0.67
1	65	0	0	1	1	3	9.4	1	1	0	2	3	1	1	7.16	111.7	1.08	2.74	1.12	290.5	134.3	0.78
1	53	0	1	0	0	2	9	1	3	0	1	1	1	0	6.16	117.9	3.21	2.87	1	10.31	15.66	1.13
1	30	0	0	0	0	3	4.3	1	1	1	2	0	0	0	6.81	128.7	2.11	3.01	1.06	9.68	13.97	0.863
1	53	0	1	1	1	3	10	1	3	1	1	1	1	1	8.23	104.7	4.36	2.53	1.29	38.24	48.87	0.76
1	41	0	0	0	0	3	8.6	1	1	0	1	0	0	0	10.42	110	0.299	2.95	1.63	9.9	17.13	1.58
1	67	0	0	1	0	3	3.2	1	1	1	1	0	0	0	4.2	79.05	6.79	2.57	0.89	8.78	14.53	1.13
1	53	0	1	1	1	3	10	1	3	1	2	1	1	1	8.23	104.7	4.36	2.53	1.29	38.24	48.87	0.79
1	44	1	0	0	0	3	3.5	1	1	1	1	1	0	0	7.76	132.4	1.45	3.46	1.32	7.23	6.8	0.39
1	43	0	1	0	0	3	7.3	1	1	1	1	1	0	0	4.76	111.5	2.14	2.26	1.47	19.46	12.01	0.67
1	53	0	0	0	0	1	7.3	1	1	0	2	1	0	1	8.11	109.5	1.58	2.71	1.23	12.17	17.14	0.78
1	54	1	0	0	1	3	7.7	1	1	1	1	1	1	0	8.16	127.8	2.11	3.03	1.14	180.5	409	1.52
1	39	0	0	1	0	2	6	1	1	1	1	1	0	0	6.97	92.82	2.73	2.59	1.27	141.5	143.1	1.16
1	56	1	1	0	0	0	4.2	1	1	1	1	0	0	0	7.89	88.62	1.84	2.69	1.38	32.64	13.34	1.5
1	51	0	0	1	0	3	2.8	1	3	1	1	3	0	0	7.74	123.6	3.12	2.91	1.14	226.5	62.52	1.17
1	38	1	0	0	1	3	7	1	3	1	1	1	0	0	7.3	121.4	3.76	3.36	1.17	12.49	9.9	0.66
1	58	1	0	1	0	1	2.5	1	3	1	1	0	0	0	6.86	107.7	1.29	3.43	1.21	281.9	33.48	1.03
1	67	0	0	0	1	2	6.7	1	1	1	1	0	0	1	6.88	88.89	1.73	2.31	1.14	6.71	13.72	0.79
1	49	1	0	0	0	2	7.9	1	1	1	1	0	0	0	11.5	136.5	1.23	3.27	1.84	11.61	14.48	1.73
1	33	0	0	0	0	3	3.3	1	1	0	1	0	0	0	7.49	101.1	1.8	2.65	1.32	11.72	235.9	0.951
1	51	0	1	1	1	3	3.8	1	1	0	2	0	0	0	7.46	126.8	1.82	3.21	1.19	8.79	74.54	0.78
1	43	0	0	0	1	2	7	1	1	1	1	0	0	0	7.94	118.3	1.53	3.18	1.32	4.9	9.9	0.29
1	53	0	0	0	0	1	9.6	1	3	1	2	1	1	0	3.57	72.2	1.48	2.07	1.1	11.54	12.59	0.67
1	39	0	0	1	0	2	6	1	1	1	1	1	0	0	6.97	92.82	2.73	2.59	1.27	141.5	143.1	1.16
1	68	0	0	0	0	0	9.4	1	3	1	1	1	0	0	5.34	110.45	3.08	1.98	1.35	18.67	11.32	1.2
1	26	1	1	0	1	2	9.2	1	3	0	2	3	1	1	10.3	139.9	2.36	3.66	1.41	8.49	14.26	0.78
1	42	1	1	1	0	3	6.9	1	1	1	1	0	1	0	6.71	94.57	1.92	2.74	1.23	8.49	386.6	1.06
1	37	0	0	0	0	3	5.9	1	1	0	2	1	0	0	5.78	105.4	1.62	3.05	0.97	6.01	9.9	0.49
1	39	0	0	0	0	3	2.5	1	1	1	1	1	0	0	8.8	122.9	2.64	2.69	1.27	6.99	13	1.7
1	56	0	0	0	0	3	9.8	1	3	1	2	1	0	1	4.94	79.79	3.59	2.51	0.926	367.4	201.2	0.979
1	46	0	0	0	0	3	3.6	1	3	1	2	0	0	0	5.71	75.07	4	2.52	1.05	6.26	58.09	0.81
1	25	0	0	1	1	1	5	1	3	0	2	0	0	0	8.48	126.3	2.58	3.23	1.21	8.14	192.2	0.79
1	52	0	1	0	1	1	10	1	3	0	2	1	0	0	5.02	60.4	64.4	1.51	0.83	13.17	708.2	0.45
1	36	0	0	0	1	2	9.4	1	3	1	2	3	0	0	6.35	75.8	1.68	2.45	1.36	6.7	8.58	0.26
1	59	0	0	0	0	2	6.5	1	3	0	2	0	0	0	6.6	92.9	1.47	2.89	1.26	10.66	15.49	1.18
1	45	0	0	0	1	2	6.9	1	3	1	2	3	0	0	7.4	120.1	2.96	2.79	1.24	10.77	12.12	1.19
1	42	0	0	0	0	0	10	0	3	0	1	0	0	0	8.79	114.5	0.96	3.41	1.41	6.37	78.14	0.34
1	45	0	0	0	0	2	7.1	1	1	1	1	0	0	0	4.31	75.1	4.19	2.58	0.97	149.3	137.9	0.47
1	41	0	0	0	0	3	5.2	1	1	1	1	1	0	0	7.98	141.3	1.24	3.34	1.23	17.52	12.84	1.1
1	64	0	1	0	1	2	10	1	3	1	2	3	0	0	8.27	108.8	3.45	2.57	1.15	11.19	13.66	1.01
1	52	0	1	1	1	3	7.3	1	1	1	1	1	1	0	7.3	103.8	3.39	2.77	1.23	74.97	73.68	0.952
1	41	0	0	1	0	2	8.7	1	3	0	2	3	1	0	7.43	123.1	2.09	2.89	1.21	69.25	93.46	1.08
1	49	1	0	0	0	3	5.9	1	3	0	2	1	0	0	7.01	108.6	0.461	3.29	1.34	11.48	17.47	0.67
1	33	1	1	1	0	3	4.4	1	3	1	1	0	0	1	5.09	102.7	1.37	3.07	1.14	112.1	17.93	1.26
1	55	0	1	1	0	1	5.1	1	1	1	1	0	0	0	8.57	125.5	0.971	3	1.29	53.29	288.6	1.09
1	33	1	1	1	0	3	4.4	1	3	1	1	0	0	1	5.09	102.7	1.37	3.07	1.14	112.1	17.93	1.26
1	39	0	0	0	0	3	9.2	1	3	1	2	1	0	0	6.8	132.4	1.2	3.5	1.28	8.56	13.34	1.03
1	47	1	0	0	1	0	5.7	1	1	1	2	0	1	0	7.37	130.4	2.63	3.79	1.4	15.6	8	0.25
1	38	0	1	1	1	1	7.8	1	3	1	1	0	0	0	6.51	94.3	2.05	3.01	1.22	8.07	43.55	0.87
1	33	0	0	0	0	1	6.2	1	1	0	1	0	0	0	7.06	118.7	2.25	3	1.22	14.3	17.83	1.44
1	52	0	1	0	1	1	10	1	3	0	2	1	0	0	5.02	60.4	64.4	1.51	0.83	13.17	708.2	0.45
1	59	0	0	0	1	1	7.9	1	3	1	1	1	0	1	6.59	105.3	2.01	2.84	1.07	11.87	18.93	1.24
1	33	1	1	1	1	3	8.2	1	3	1	2	1	0	1	5.09	102.7	1.37	3.07	1.14	112.1	17.93	1.26
1	63	1	0	0	0	2	5.9	1	1	1	1	0	0	0	6.56	96.09	1.6	2.71	1.01	13.73	18.08	0.79
1	51	1	0	0	0	2	8.6	0	3	0	2	3	0	0	8.34	143.4	1.03	3.35	1.21	11.95	13.89	1.59
1	34	0	1	0	1	3	9.2	1	3	1	1	1	1	0	5.1	81.06	1.51	2.81	1.2	12.94	11.61	0.75
1	58	0	1	0	0	3	7.8	1	1	0	1	1	0	0	7.8	126.4	0.906	2.79	1.23	7.92	17.94	0.98
1	42	0	1	0	1	0	5.2	1	1	1	0	0	0	0	5.45	92.2	1.56	2.81	0.95	8.74	12.77	1.19
1	25	0	0	0	1	3	10	1	3	0	1	1	0	1	8.62	109.1	3	2.47	1.32	21.91	126.1	0.824
1	34	1	1	0	0	3	7.9	1	3	0	2	1	0	0	8.69	122.3	1.42	3.24	1.57	9.83	13.83	1.95
1	30	0	0	0	0	1	5	1	1	1	1	1	0	0	7.16	97.9	2.95	2.83	1.22	11.99	7.8	0.25
1	36	0	0	0	0	1	5.3	1	1	1	1	0	0	0	7.96	139.9	1.51	3.13	1.13	12.81	31.82	0.99
1	51	0	1	1	1	1	4.7	1	1	0	2	0	0	0	7.46	126.8	1.82	3.21	1.19	8.79	74.54	0.78
1	35	0	1	0	0	3	9.3	1	1	0	1	3	0	0	5.65	98.34	1.98	2.98	1.07	28.96	29.78	0.56
1	67	0	0	1	0	3	3.2	1	1	1	1	0	0	0	4.2	79.05	6.79	2.57	0.89	8.78	14.53	1.13
1	51	0	0	0	0	2	5.9	1	3	0	2	1	0	0	20.29	160.3	0.18	5.1	3.83	7.83	19.01	0.79
1	53	0	1	0	0	2	9	1	3	0	1	1	1	0	6.16	117.9	3.21	2.87	1	10.31	15.66	1.13
1	60	1	0	0	1	2	6.7	1	0	1	1	1	1	1	5.66	108.9	5.98	3.12	1.05	18.5	8.6	0.24
1	56	1	0	0	0	2	4.8	1	1	1	1	0	0	0	7.16	114.4	1.58	3.17	1.09	7.18	13.87	0.81
1	27	0	0	0	0	2	10	1	3	0	2	1	0	0	7.47	119.2	1.64	3.21	1.29	2.5	13.19	1.21
1	44	0	0	0	0	2	3.3	1	3	0	1	0	0	0	7.3	96.46	0.829	2.84	1.2	15.24	19.17	0.866
1	43	0	0	1	0	3	7	1	3	1	1	1	0	0	7.33	100.8	1.23	2.8	1.02	107.9	45.34	1.18
1	40	1	0	0	0	1	8.7	1	1	0	1	0	0	0	6.12	82.8	1.29	2.86	1.3	40.06	11.19	0.67
1	46	0	0	0	0	3	3.6	1	3	1	2	0	0	0	5.71	75.07	4	2.52	1.05	6.26	58.09	0.81
1	37	1	0	0	1	2	9.5	1	1	1	2	1	1	1	7.98	141.3	1.24	3.34	1.23	17.52	12.84	1.1
1	56	0	0	0	0	3	9.8	1	3	1	2	1	0	1	4.94	79.79	3.59	2.51	0.926	367.4	201.2	0.979
1	64	0	1	1	0	3	5.5	1	3	0	2	0	0	0	6.56	104.7	2.56	2.67	1.13	15.61	232.7	0.88
1	29	0	1	1	0	0	7.8	1	3	0	2	1	0	0	8.08	109.87	3.56	2.51	1.39	34.09	23.09	0.65
1	20	0	0	0	0	3	9.1	0	3	0	2	0	0	0	13.45	134	1.89	2.59	1.43	20.7	19.08	1.35
1	60	1	0	0	0	2	5.9	1	3	1	1	1	0	0	11.33	98.45	0.268	2.99	2.03	25.81	17.76	1.21
1	49	0	0	0	0	3	7.4	1	1	1	1	0	0	0	4.44	72.9	2.07	2.38	0.85	4.3	4.6	1.07
1	62	0	1	0	1	3	7.4	0	3	1	2	1	1	0	6.59	117	2.24	3.28	1.18	17.04	500.1	1.56
1	56	0	0	0	0	3	7	1	1	0	1	1	0	0	8.63	137	0.737	3.32	1.24	10.56	15.56	1.23
1	48	0	0	0	0	3	6.2	1	3	1	2	0	0	0	7.86	124.4	3.47	3.04	1.11	6.48	5.9	0.24
1	25	0	0	0	1	3	8	1	1	1	1	0	1	0	9.38	139.4	4.56	3.54	1.5	6.36	12.43	0.79
1	42	0	0	0	0	1	10	1	3	1	1	1	0	0	9.7	113.8	0.932	2.73	1.41	10.04	15.19	0.78
1	31	0	0	1	1	2	8.3	1	3	0	1	1	0	0	9.18	84.76	0.034	2.75	2.1	7.82	243.3	0.78
1	39	1	1	0	1	1	3.8	1	1	0	1	0	0	1	6.63	96.71	2.13	3.04	1.23	4.9	10.28	0.7
1	66	0	0	0	0	2	3.2	1	1	1	1	0	0	0	6.35	103.8	3.07	2.48	1.06	13.3	13.4	0.67
1	37	0	0	1	0	3	10	1	3	0	1	1	0	0	7.57	102.3	2.21	2.83	1.23	55.56	53.43	1.31
1	63	1	0	0	0	1	6.3	1	3	0	1	0	0	0	7.84	110.9	1.29	2.62	1.24	10.94	115.3	0.78
1	34	0	0	1	0	1	3.7	1	1	1	1	0	0	1	9.43	100	5.79	2.73	1.48	16.41	240.9	1.13
1	32	0	0	0	0	1	10	1	3	0	2	0	0	0	7.3	97.1	1.88	2.7	1.32	6.4	12.3	0.8
1	56	0	1	0	0	1	8.2	1	1	1	1	3	0	0	6.26	91.1	2.59	2.5	1.16	9.37	9.9	0.28
1	32	0	0	1	0	3	8.5	1	3	0	2	1	0	0	8.5	111.1	2.41	3.14	1.35	143.1	340.5	0.78
1	41	0	1	0	1	2	9.2	1	1	1	1	0	0	0	8.46	107.7	2.89	2.54	1.22	11.16	43.61	0.79
1	28	0	1	0	1	1	6	1	1	1	1	1	0	0	6.6	113	1.36	2.47	1.09	20.68	19.67	1.98
1	60	1	0	0	0	1	3	1	1	1	1	0	0	0	8.83	95.7	2.48	2.51	1.24	15.63	9.8	0.27
1	37	0	0	1	0	1	8.5	1	1	1	1	0	0	0	6.13	109.08	2.56	1.41	1.39	54.09	13.49	0.65
1	51	0	0	1	0	3	2.8	1	3	1	1	3	0	0	7.74	123.6	3.12	2.91	1.14	226.5	62.52	1.17
1	57	0	0	0	1	0	6.4	1	1	1	1	1	1	0	8.06	93.3	3.86	2.72	1.15	12.16	14.32	0.53
1	68	0	0	0	0	3	4.3	1	3	0	1	0	0	0	6.62	81.58	2.54	2.41	1.11	14.46	17.52	1.09
1	50	0	1	0	0	3	3.2	1	1	0	1	0	0	0	7.55	108.3	2.03	2.71	1.12	15.4	15.38	0.99
1	35	1	0	1	0	2	10	1	3	0	1	1	0	0	7.96	104.3	4.09	2.64	1.46	623	1080	0.7
1	34	0	0	0	0	2	3.6	1	1	1	1	1	0	0	6.81	125.1	0.75	3.07	1.22	7.44	12.82	1.41
1	59	0	1	0	1	2	9.6	1	1	1	1	0	0	0	8.91	126.8	2.16	3.01	1.36	236	16.59	0.75
1	32	0	0	1	0	3	8.5	1	3	0	2	1	0	0	8.5	111.1	2.41	3.14	1.35	143.1	340.5	0.78
1	35	1	0	1	0	3	5.2	1	3	1	1	3	0	0	6.99	104.5	1.25	3.05	1.27	13.65	17.46	0.798
1	40	1	0	0	0	1	8.7	1	1	0	1	0	0	0	6.12	82.8	1.29	2.86	1.3	40.06	11.19	0.67
1	49	0	0	0	0	2	6.3	1	1	1	2	0	0	0	5.68	106.5	1.44	2.91	1.01	41.07	233	0.28
1	39	1	0	0	0	1	4.3	1	1	1	1	0	0	0	6.31	85.7	2.14	2.76	1.24	16.5	5.8	0.4
1	55	0	0	0	0	3	2.5	1	1	1	1	0	0	0	6.64	132.8	10.02	2.95	0.902	20.63	1235	0.84
1	28	1	0	1	0	1	6.9	1	1	1	1	0	0	0	6.85	124.7	1.09	3.61	1.33	9.02	15.86	1.55
1	78	0	0	0	1	1	9.8	0	3	0	2	3	0	1	8.07	102.5	0.84	2.85	1.53	7.67	21.14	0.78
1	32	0	0	1	1	1	6.7	1	1	1	2	1	1	0	5.57	79.3	7.18	2.42	0.9	610	335.3	1.45
1	32	1	1	0	1	1	4.3	1	1	0	2	0	0	1	7.42	107.7	1.67	3.45	1.35	13.86	12.63	0.31
1	34	0	0	1	0	1	6.8	1	3	1	1	1	0	0	6.02	69.9	1.24	2.06	1.16	39.16	3.16	0.24
1	35	1	1	0	1	3	6	1	3	0	2	0	0	1	7.64	148.5	1.5	4.25	1.35	10.73	11.96	1.41
1	34	1	1	0	1	2	7	1	1	0	1	0	0	0	8	125.8	1.76	3.39	1.35	9.4	12.98	1.56
1	40	0	0	0	0	2	5.3	1	1	1	1	0	0	0	7.04	103.1	1.13	3.06	114.9	55.5	1.53	0.34
1	50	0	1	1	1	1	6.5	1	3	0	2	1	0	0	4.5	123.1	2.44	2.59	1.45	20.12	19.27	0.4
1	65	0	0	0	0	1	8.8	1	3	1	1	1	0	0	4.86	77.9	2.17	2.79	1.2	9.35	9.9	0.45
1	39	1	1	0	1	1	3.8	1	1	0	1	0	0	1	6.63	96.71	2.13	3.04	1.23	4.9	10.28	0.7
1	60	0	1	0	1	3	7.8	1	3	1	2	0	1	0	8.9	60.1	0.164	1.75	1.49	21.57	11.45	3.8
1	39	1	1	0	1	3	6.6	1	3	1	1	1	0	0	5.64	81.67	5.52	2.4	1.03	7.05	12.43	0.68
1	51	0	1	1	0	1	2.9	1	3	1	1	0	0	1	7.64	113.4	3.69	2.88	1.32	16.78	368.7	0.7
1	20	0	0	0	1	3	8.6	1	3	0	2	2	0	0	7.39	93.5	2.3	2.79	1.39	4.3	13.65	0.67
1	51	0	0	0	1	3	7.6	1	1	0	2	1	0	0	7.54	124.3	5.32	3.26	1.04	4.9	8.9	0.9
1	39	0	0	1	0	2	5.1	1	1	1	1	1	0	0	5.77	87.69	3.32	2.73	1.04	14.58	376.9	0.948
1	57	1	0	0	0	2	6.2	1	3	0	1	1	0	0	7.46	124.9	0.835	3.22	1.25	6.82	13.12	0.65
1	44	0	1	1	0	3	9.9	1	3	0	2	1	0	0	10.25	116.4	0.207	3.06	1.69	24.21	44.47	0.967
1	31	0	0	1	1	2	8.3	1	3	0	1	1	0	0	9.18	84.76	0.034	2.75	2.1	7.82	243.3	0.78
1	46	0	0	0	0	2	3.7	1	3	1	1	1	0	0	6.27	98.4	1.91	2.57	1.06	5.31	14.24	1.02
1	69	0	0	0	0	1	5.5	1	1	0	1	1	0	0	8.57	119.7	2.51	3.32	1.25	13.91	17.34	1.06
1	48	1	0	0	1	2	7.8	1	3	0	2	3	0	0	8.66	158.8	0.816	3.83	1.28	7.45	13.88	1.83
1	38	1	0	0	0	3	9.3	1	3	0	1	1	0	0	8.21	135.1	4.84	3.72	1.51	10.71	9.8	0.71
1	54	1	0	0	1	3	7.7	1	1	1	1	1	1	0	8.16	127.8	2.11	3.03	1.14	180.5	409	1.52
1	25	0	1	0	1	3	6.3	1	3	0	2	1	1	1	7.92	73	3.03	2.28	1.56	11	17.27	0.28
1	55	0	1	1	0	1	5.4	1	1	1	1	1	0	0	5.37	85.53	2.57	2.42	1.01	503	3593	1.19
1	64	0	1	0	1	2	10	1	3	1	2	3	0	0	8.27	108.8	3.45	2.57	1.15	11.19	13.66	1.01
1	37	0	1	1	0	2	9.8	1	1	1	2	0	0	0	4.88	54.63	22.49	1.64	0.77	364.8	108.9	1.13
1	48	0	0	1	0	2	5.2	1	3	0	2	1	0	0	8.08	122.4	1.06	3.54	1.39	11.17	297.9	0.37
1	42	1	1	0	1	2	10	1	3	0	1	1	1	1	6.84	98.27	1.93	2.95	1.27	11.28	16.35	1.6
1	44	0	0	1	0	2	6.2	1	3	1	1	1	0	0	6.55	89.4	3.13	2.59	1.11	341.7	217.4	0.35
1	31	1	0	0	1	2	8.3	0	1	1	1	0	0	0	5.34	110.45	3.08	1.98	1.35	18.67	11.32	1.2
1	37	0	0	1	0	1	8.5	1	1	1	1	0	0	0	6.13	109.08	2.56	1.41	1.39	54.09	13.49	0.65
1	43	0	0	0	1	2	7	1	1	1	1	0	0	0	7.94	118.3	1.53	3.18	1.32	4.9	9.9	0.29
1	42	0	1	0	1	0	5.2	1	1	1	0	0	0	0	5.45	92.2	1.56	2.81	0.95	8.74	12.77	1.19
0	35	1	1	0	1	3	6	1	3	0	2	0	0	1	7.64	148.5	1.5	4.25	1.35	10.73	11.96	1.41
0	61	0	1	0	1	0	8.8	1	1	0	1	0	0	0	7.62	121	1.45	2.74	1.1	7.94	13.41	0.997
0	28	0	1	0	1	2	5	1	1	1	1	1	0	0	5.89	123.5	2.24	3.14	1.43	18.52	12.54	1.54
0	48	0	0	1	0	3	7.3	1	1	0	2	0	0	0	5.62	113.5	2.09	3.98	1.76	14.56	9.6	0.47
0	38	0	0	0	1	3	7	1	1	1	1	1	0	0	9.14	124.2	2.13	3.37	1.56	17.19	17.79	0.81
0	33	0	0	0	0	3	5.7	1	1	1	1	1	0	0	8.76	112.2	1.92	3	1.44	7.81	15.06	0.79
0	40	0	1	1	1	2	6.4	1	1	0	2	1	0	0	6	113.98	1.45	2.37	1.45	20.04	19.06	0.56
0	78	0	0	0	1	0	6.7	1	1	1	1	0	0	1	7.52	111	1.45	2.74	1.1	7.94	13.41	0.997
0	60	0	1	0	0	2	8.3	1	1	1	2	1	1	0	8.48	105.6	1.58	2.53	1.1	19.03	1.1	19.03
0	33	0	0	0	0	3	3.3	1	1	0	1	0	0	0	7.49	101.1	1.8	2.65	1.32	11.72	235.9	0.951
0	20	1	1	1	0	2	5.3	1	3	1	1	1	0	1	8.12	138.9	2.47	3.68	1.34	15.5	17.73	1.44
0	57	0	0	0	0	3	8.2	1	3	1	2	1	0	0	6.95	95.84	1.93	2.71	1.29	6.45	10.96	1.2
0	50	0	1	0	0	2	4.7	1	1	1	2	0	0	0	6.51	92.31	3.03	2.6	1.05	12.25	13.97	0.79
0	38	0	0	0	0	3	4.1	1	1	0	1	1	0	0	9.45	96.58	2.32	2.61	1.57	9.32	12.75	1.4
0	35	1	1	1	1	2	8	1	1	1	2	0	0	0	8.9	98.03	3.45	2.87	1.67	19.08	19.67	0.54
0	52	0	0	1	0	2	10	1	1	1	1	1	0	0	6.78	89.8	4.45	2.84	1.08	386.8	142.7	1.17
0	38	0	1	1	1	0	8.8	1	3	1	1	1	0	0	6.51	94.3	2.05	3.01	1.22	8.07	43.55	0.87
0	57	1	0	0	1	1	10	1	3	1	1	0	0	0	5.55	87.87	1.29	2.79	1.4	6.96	13.63	0.803
0	57	0	0	0	0	2	4.4	1	1	1	1	0	0	0	6.24	84.7	3.48	2.6	1.15	8.17	14.27	0.28
0	32	1	0	0	1	3	8.3	1	1	0	2	0	0	1	7.42	107.7	1.67	3.45	1.35	13.86	12.63	0.31
0	26	0	1	0	1	0	6.5	1	3	0	2	0	0	0	6.38	78.37	1.39	2.22	1.2	8.09	12.32	0.84
0	35	0	1	0	0	3	9.3	1	1	0	1	3	0	0	5.65	98.34	1.98	2.98	1.07	28.96	29.78	0.56
0	33	0	0	0	0	3	3.2	1	1	0	1	1	0	0	7.49	101.1	1.8	2.65	1.32	11.72	235.9	0.951
0	25	0	1	0	1	3	6.3	1	3	0	2	1	1	1	7.92	73	3.03	2.28	1.56	11	17.27	0.28
0	50	0	0	1	0	0	7	1	3	0	2	0	0	0	7.18	195.8	0.74	5.17	1.19	10.19	16.01	0.67
0	58	0	1	1	0	3	5.5	1	3	1	1	1	0	0	6.31	73.92	2.34	2.84	1.16	143.4	66.45	1.17
0	31	0	0	1	1	2	8.4	1	3	1	1	0	0	0	6.73	119	1.09	3.15	1.09	9.34	176.3	1.31
0	35	1	1	0	1	3	5	1	1	1	1	1	0	1	7.64	148.5	1.5	4.25	1.35	10.73	11.96	1.41
0	55	0	0	1	0	3	10	1	1	1	2	1	1	0	8.38	114	1.35	2.54	1.44	4.5	13.4	0.48
0	57	0	0	0	1	0	6.4	1	1	1	1	1	1	0	8.06	93.3	3.86	2.72	1.15	12.16	14.32	0.53
0	28	0	1	0	1	3	7.9	1	3	0	2	3	0	0	4.48	74	2.4	2.66	0.98	238.2	541.8	0.28
0	51	0	1	1	1	1	4.7	1	1	0	2	0	0	0	7.46	126.8	1.82	3.21	1.19	8.79	74.54	0.78
0	67	0	1	1	0	1	3.8	1	1	1	1	0	0	0	6.45	113.4	1.35	2.67	1.32	19.56	13.19	1.45
0	59	0	0	1	0	3	5.7	1	2	0	2	0	0	0	6.99	108.8	0.95	2.93	1.06	514.2	388.8	0.45
0	62	0	1	0	1	3	9.3	1	1	1	1	0	0	0	6.59	117	2.24	3.28	1.18	17.04	500.1	1.56
0	46	0	0	1	0	2	7.4	1	0	1	2	1	0	0	5.17	51.6	1.74	1.83	1.05	5.26	34.09	0.81
0	56	0	0	0	0	3	7	1	1	0	1	1	0	0	8.63	137	0.737	3.32	1.24	10.56	15.56	1.23
0	48	1	0	0	0	2	9.8	0	3	0	2	3	0	0	8.66	158.8	0.816	3.83	1.28	7.45	13.88	1.83
0	56	0	0	0	0	3	8	1	3	0	2	1	0	0	8.79	114.5	0.96	3.41	1.41	6.37	78.14	0.34
0	30	0	0	0	0	3	4.5	1	3	0	2	0	0	0	5.2	120	1.61	2.65	1.48	31.44	30.24	0.34
0	32	1	0	0	0	3	8.5	1	1	1	1	1	0	0	6.06	104	1.36	3.39	1.14	9.11	13.56	1.35
0	64	0	0	1	0	1	6.8	1	3	0	2	3	0	0	6.2	102.8	2.11	2.85	1.21	11.89	176.3	1.18
0	36	0	0	0	0	3	8.8	1	3	0	2	0	1	0	7.49	114.4	1.37	2.89	1.31	9.57	14.19	1.44
0	42	0	0	1	1	3	5.7	1	1	1	1	1	1	1	10.43	149.8	0.004	4.14	1.27	12.45	87.8	2.77
0	51	1	0	0	0	2	8.6	0	3	0	2	3	0	0	8.34	143.4	1.03	3.35	1.21	11.95	13.89	1.59
0	37	0	0	0	0	3	4.3	1	3	1	2	0	0	1	7.3	96.91	5.13	2.55	1.01	163.7	3660	1.05
0	36	1	0	0	0	0	2.9	1	1	0	2	0	0	0	6.5	84.1	2.24	2.79	1.15	5.12	19.45	0.23
0	28	0	1	0	1	1	6	1	1	1	1	1	0	0	6.6	113	1.36	2.47	1.09	20.68	19.67	1.98
0	60	1	1	0	0	3	3.1	1	3	0	2	0	0	0	5.66	108.9	5.98	3.12	1.05	18.5	8.6	0.24
0	48	1	0	1	0	1	8.8	1	1	0	2	1	0	0	6.39	112.1	1.08	2.94	1.11	10.81	6.7	0.47
0	52	0	1	1	0	2	5.5	1	3	0	1	1	1	0	8.35	102.1	2.26	2.94	1.33	93.99	45.37	0.67
0	33	1	1	0	0	3	4.1	1	3	0	1	0	0	0	5.72	109.8	1.45	2.98	1.42	10.77	23.45	1.08
0	47	0	0	1	0	3	3.8	1	3	1	1	1	0	0	6.94	90.15	3.03	2.64	1.29	198.3	322.2	0.67
0	20	0	0	0	0	1	4.2	1	1	1	3	0	0	0	10.07	146.7	2.43	3.78	1.45	12.7	9.2	1.16
0	31	0	0	1	0	3	5.1	1	3	0	1	0	0	0	9.18	84.76	0.034	2.75	2.1	7.82	243.3	0.78
0	37	1	0	0	0	1	9.9	1	1	1	1	0	1	0	8.12	124.8	2.5	3.16	1.23	9.98	11.52	0.34
0	45	0	0	0	0	2	7.1	1	1	1	1	0	0	0	4.31	75.1	4.19	2.58	0.97	149.3	137.9	0.47
0	56	1	1	0	0	0	4.2	1	1	1	1	0	0	0	7.89	88.62	1.84	2.69	1.38	32.64	13.34	1.5
0	69	0	0	0	0	3	7.4	1	1	1	1	1	0	0	6.96	78.3	1.71	2.34	1.35	30.29	15.99	0.79
0	56	0	0	0	0	0	6	1	1	1	2	0	0	0	10.07	146.7	2.43	3.78	1.45	12.7	9.2	1.16
0	62	0	1	0	0	2	9	1	1	0	2	0	0	0	7.1	94	4.18	2.72	1.25	10.03	14.31	0.67
0	33	1	1	1	1	3	8.2	1	3	1	2	1	0	1	5.09	102.7	1.37	3.07	1.14	112.1	17.93	1.26
0	33	0	0	0	0	1	6.2	1	1	0	1	0	0	0	7.06	118.7	2.25	3	1.22	14.3	17.83	1.44
0	43	0	0	0	0	3	4.3	1	1	0	1	0	0	0	5.98	83.4	2.48	2.53	1.23	7.34	13.27	0.67
0	41	0	0	0	0	1	4.7	1	1	1	1	1	0	0	8.24	113.9	0.437	3.07	1.38	6.24	15.09	1.19
0	32	0	0	0	0	3	6	1	3	1	2	1	0	0	5.19	95.4	3.12	2.94	1.07	7.19	14.35	0.97
0	47	0	0	0	0	1	8.1	1	3	0	2	0	0	0	7.19	109.5	1.62	2.89	1.16	10.82	11.37	1.02
0	48	0	0	0	0	3	6.2	1	3	1	2	0	0	0	7.86	124.4	3.47	3.04	1.11	6.48	5.9	0.24
0	44	0	0	0	0	3	3.2	1	3	0	1	0	0	0	7.59	99.86	1.78	2.7	1.26	4.3	262.3	0.917
0	33	0	0	1	0	1	9.9	1	3	0	2	1	0	0	7.21	94.7	2.47	2.41	1.1	13.89	40.78	0.79
0	44	1	0	0	0	3	3.5	1	1	1	1	1	0	0	7.76	132.4	1.45	3.46	1.32	7.23	6.8	0.39
0	35	0	0	0	0	3	4.4	1	1	1	1	1	0	0	6.32	105.6	2.41	3.11	1.14	42.75	17.49	0.78
0	30	0	0	0	0	3	4.3	1	1	1	2	0	0	0	6.81	128.7	2.11	3.01	1.06	9.68	13.97	0.863
0	62	0	1	1	0	3	8.8	1	3	1	1	1	0	1	7.93	103.3	1.48	2.5	1.19	15.88	481.9	1.17
0	21	1	1	0	1	1	5.2	1	3	0	2	0	0	1	8.86	118.8	0.446	3.31	1.46	8.48	14.7	0.78
0	43	0	1	0	0	1	3.5	1	1	1	1	0	0	0	8.34	116.7	1.75	2.82	1.18	13.62	10.63	0.6
0	48	0	1	0	0	3	8.2	1	1	1	1	0	0	0	7.93	130.7	2.12	2.99	1.03	6.31	13.17	0.936
0	53	0	1	0	0	2	7	1	1	1	1	1	0	0	5.91	111.1	3.24	2.68	0.834	8.28	13.03	0.67
0	66	0	1	0	1	0	6.8	1	1	1	2	3	1	0	8.78	127.2	2.39	2.78	1.1	10.35	18.92	0.67
0	33	0	1	0	1	3	5.7	1	3	1	2	1	0	0	8.17	112	2.26	3.1	1.43	8.18	13.69	0.67
0	51	0	1	1	0	3	5.4	1	1	1	1	1	0	0	8	108.9	2.43	2.63	1.13	159.9	216.6	0.67
0	45	0	0	0	0	1	3	1	1	0	2	3	0	0	6.53	67.59	3.12	2.43	1.11	13.01	17.32	1.17
0	36	0	0	0	0	3	7.5	1	3	0	2	3	0	0	5.13	79.02	0.416	2.38	1.06	9.13	16.34	0.79
0	41	0	0	0	0	3	4.8	1	1	1	1	0	0	0	6.35	103.8	3.07	2.48	1.06	13.3	13.4	0.67
0	39	0	0	1	0	3	5.3	1	1	0	1	0	0	0	5.6	123	1.56	2.57	2.09	10.78	14.78	0.98
0	44	0	0	1	0	2	6.2	1	3	1	1	1	0	0	6.55	89.4	3.13	2.59	1.11	341.7	217.4	0.35
0	51	0	0	0	1	3	7.6	1	1	0	2	1	0	0	7.54	124.3	5.32	3.26	1.04	4.9	8.9	0.9
0	64	0	1	1	0	3	5.5	1	3	0	2	0	0	0	6.56	104.7	2.56	2.67	1.13	15.61	232.7	0.88
0	51	0	1	1	1	3	3.8	1	1	0	2	0	0	0	7.46	126.8	1.82	3.21	1.19	8.79	74.54	0.78
0	26	0	0	0	0	1	10	1	3	0	2	3	0	0	7.03	90.2	0.65	2.77	1.41	8.49	9.8	0.31
0	39	1	0	0	0	1	4.3	1	1	1	1	0	0	0	6.31	85.7	2.14	2.76	1.24	16.5	5.8	0.4
0	27	1	0	0	0	2	10	1	1	0	2	0	0	0	6.66	99.9	1.87	3.21	1.33	6.5	6.8	0.33
0	35	1	0	0	0	2	7	1	3	0	1	1	1	0	7.85	97.19	2.65	3.08	1.33	7.94	16.92	0.67
0	34	0	1	0	1	0	9.2	1	3	1	1	1	1	0	5.1	81.06	1.51	2.81	1.2	12.94	11.61	0.79
0	33	0	0	0	0	3	5.4	1	1	1	1	0	1	0	7.99	120.6	4.1	2.89	1.13	11.68	14.71	1.22
0	36	0	0	1	0	1	7.5	1	3	0	1	0	1	1	5.4	71.89	21.25	1.57	0.778	12.32	277.2	0.7
0	53	0	1	1	1	3	10	1	3	1	1	1	1	1	8.23	104.7	4.36	2.53	1.29	38.24	48.87	0.76
0	36	0	1	0	0	2	8.3	1	3	1	2	0	1	0	9.89	154.7	2.77	3.41	1.31	11.29	17.74	1.28
0	40	1	1	0	1	1	6.8	1	3	0	2	1	0	1	6.24	117.5	1.24	3.23	1.28	9.43	21.08	0.802
0	35	0	1	1	0	1	9.8	1	3	0	2	1	1	1	6.11	106.5	12.97	2.73	0.955	16.15	390.8	0.68
0	39	0	0	0	1	3	8.3	1	0	0	2	1	0	0	6.16	111.6	0.986	3.03	1.22	5.2	18.04	0.82
0	48	0	0	1	0	3	7.3	1	1	0	2	0	0	0	5.62	113.5	2.09	3.98	1.76	14.56	9.6	0.47
0	60	1	0	0	1	2	6.7	1	0	1	1	1	1	1	5.66	108.9	5.98	3.12	1.05	18.5	8.6	0.24
0	46	1	0	0	1	3	8.4	1	3	0	1	1	0	0	7.4	97.8	2.72	2.98	1.25	54.82	12.86	0.78
0	25	1	0	0	0	2	4.5	1	3	1	2	3	0	1	7.6	99.93	2.21	3.24	1.48	14.45	16.38	1.11
0	47	1	1	0	0	2	3.8	1	1	0	1	0	0	0	10.01	146.8	1.13	3.54	1.56	14.38	14.9	1.29
0	65	1	0	0	0	3	6.7	1	1	0	2	0	0	0	6.17	107.2	2.86	2.84	1.04	7.83	13.69	0.67
0	40	0	1	1	1	2	6.4	1	1	0	2	1	0	0	6	113.98	1.45	2.37	1.45	20.04	19.06	0.56
0	37	0	0	1	0	2	7.1	1	1	1	1	0	0	0	4.89	54.64	22.5	1.65	0.78	364.9	108.9	1.13
0	62	0	1	1	0	1	9.2	1	3	0	2	1	0	1	7.93	103.3	1.48	2.5	1.19	15.88	481.9	1.17
0	57	0	0	0	0	3	8.2	1	3	1	2	1	0	0	6.95	95.84	1.93	2.71	1.29	6.45	10.96	1.2
0	56	1	0	0	0	2	9.4	1	3	1	2	0	0	0	6.87	109.5	1.74	3.08	1.29	12.66	16.64	1.03
0	29	0	1	1	0	2	9.2	1	3	1	2	1	0	0	7.71	99.7	3.47	2.51	1	208.6	283.9	0.34
0	52	0	0	1	0	2	10	1	1	1	1	1	0	0	6.78	89.8	4.45	2.84	1.08	386.8	142.7	1.17
0	55	0	1	1	0	1	5.4	1	1	1	1	1	0	0	5.37	85.53	2.57	2.42	1.01	503	3593	1.19
0	36	0	0	0	1	1	8.3	1	3	1	1	0	0	1	8.9	113.6	2.97	2.77	1.24	8.84	34.51	0.838
0	38	0	1	1	1	0	8.8	1	3	1	1	1	0	0	6.51	94.3	2.05	3.01	1.22	8.07	43.55	0.87
0	51	1	0	0	1	2	9.9	1	1	0	2	3	0	0	6.34	83.5	0.665	2.32	1.31	14.77	15.44	1.45
0	57	1	0	0	1	1	10	1	3	1	1	0	0	0	5.55	87.87	1.29	2.79	1.4	6.96	13.63	0.803
0	61	0	1	0	1	1	10	1	1	1	2	1	1	0	7.62	121	1.45	2.74	1.1	7.94	13.41	0.997
0	25	0	0	0	1	3	8	1	1	1	1	0	1	0	9.38	139.4	4.56	3.54	1.5	6.36	12.43	0.79
0	42	0	0	0	0	1	10	1	3	1	1	1	0	0	9.7	113.8	0.932	2.73	1.41	10.04	15.19	0.78
0	32	1	0	0	1	3	8.3	1	1	0	2	0	0	1	7.42	107.7	1.67	3.45	1.35	13.86	12.63	0.31
0	26	0	1	0	1	0	6.5	1	3	0	2	0	0	0	6.38	78.37	1.39	2.22	1.2	8.09	12.32	0.84
0	43	0	0	0	0	0	9.5	1	1	0	2	0	0	0	5.81	90.36	2.48	2.45	1.09	12.07	14.93	0.67
0	33	0	0	0	0	3	3.2	1	1	0	1	1	0	0	7.49	101.1	1.8	2.65	1.32	11.72	235.9	0.951
0	49	0	1	0	0	3	5.7	1	1	1	1	1	0	0	8.11	125.8	4.33	3.52	1.4	10.8	13.4	0.79
0	55	0	0	0	0	3	5.9	1	1	1	1	0	0	1	7.21	96.89	1.06	2.43	1.02	14.36	15.65	0.67
0	45	0	1	0	0	3	3.1	1	1	0	1	0	0	0	7.87	107	2.18	3	1.31	20.47	48.04	1.68
0	70	0	1	1	0	0	5.7	1	3	1	2	3	1	0	8.11	92.2	0.87	2.95	1.19	7.4	67.85	0.92
0	34	1	1	0	0	3	7.9	1	3	0	2	1	0	0	8.69	122.3	1.42	3.24	1.57	9.83	13.83	1.95
0	37	0	0	1	0	3	10	1	3	0	1	1	0	0	7.57	102.3	2.21	2.83	1.23	55.56	53.43	1.31
0	30	1	0	0	1	2	10	0	3	1	2	1	1	1	7.75	107.1	1.85	3.34	1.35	10.56	13.09	0.67
0	34	0	1	0	1	2	7.8	1	3	1	1	3	0	0	8	125.8	1.76	3.39	1.35	9.4	12.98	1.56
0	38	1	0	0	0	3	9.9	1	1	1	1	0	1	0	9.77	94.2	2.24	2.69	1.62	7.63	12.23	1.54
0	21	1	1	0	1	3	9.7	1	3	0	1	0	0	1	8.86	118.8	0.446	3.31	1.46	8.48	14.7	0.78
0	28	0	1	0	1	3	7.9	1	3	0	2	3	0	0	4.48	74	2.4	2.66	0.98	238.2	541.8	0.28
0	56	1	1	0	1	3	10	1	3	0	2	1	0	0	6.46	89.7	1.55	3.76	1.16	9.84	13.57	0.79
0	37	0	0	0	1	1	6.5	1	3	0	1	1	0	1	4.64	92.37	2.36	2.91	0.972	10.09	308.6	0.67
0	64	1	0	0	0	2	6.7	1	1	0	2	2	0	0	5.72	104.2	0.95	3.38	1.28	11.77	9.8	0.42
0	30	1	0	0	0	2	8	1	1	1	1	0	0	0	6.57	127.8	1.58	3.73	1.12	10.61	14.92	0.923
0	49	0	0	0	0	3	10	1	1	0	2	3	1	0	9.49	157.3	1.67	3.32	1.23	6.9	12.14	0.29
0	36	0	0	0	1	1	9.8	1	1	1	1	0	1	0	7.54	116.7	1.31	2.9	1.17	16.7	6.8	0.24
0	43	0	1	0	0	3	7.3	1	1	1	1	1	0	0	4.76	111.5	2.14	2.26	1.47	19.46	12.01	0.67
0	33	0	0	1	0	2	5.1	1	3	1	2	1	0	0	5.58	95.98	1.69	2.6	1.17	93.46	200.8	1.14
0	31	1	0	1	0	1	9.4	1	1	1	1	0	1	0	7.84	111.3	1.79	3.24	1.43	10.27	14.17	0.67
0	48	1	0	0	0	2	9.8	0	3	0	2	3	0	0	8.66	158.8	0.816	3.83	1.28	7.45	13.88	1.83
0	48	0	1	0	0	0	8.9	1	3	1	2	0	0	0	7.93	130.7	2.12	2.99	1.03	6.31	13.17	0.936
0	56	0	0	0	0	3	8	1	3	0	2	1	0	0	8.79	114.5	0.96	3.41	1.41	6.37	78.14	0.34
0	55	0	1	1	0	1	5.1	1	1	1	1	0	0	0	8.57	125.5	0.971	3	1.29	53.29	288.6	1.09
0	32	1	0	0	0	3	8.5	1	1	1	1	1	0	0	6.06	104	1.36	3.39	1.14	9.11	13.56	1.35
0	66	1	1	0	1	1	6.4	1	0	0	1	1	0	0	5.46	108.2	1.13	2.92	1.04	4.9	14.9	0.7
0	28	1	0	1	0	1	6.9	1	1	1	1	0	0	0	6.85	124.7	1.09	3.61	1.33	9.02	15.86	1.55
0	50	0	1	0	0	2	10	1	3	1	2	1	0	0	8.05	111.7	1.57	3.06	1.37	15.3	5.8	0.79
0	27	0	0	0	0	2	10	1	3	0	2	1	0	0	7.47	119.2	1.64	3.21	1.29	2.5	13.19	1.21
0	56	1	1	0	0	1	4.9	1	1	0	2	0	0	0	7.89	88.62	1.84	2.69	1.38	32.64	13.34	1.5
0	52	0	0	0	0	3	5	1	3	0	2	1	0	0	7.66	102.3	3.17	2.74	1.25	31.74	19.36	0.26
0	43	1	0	0	0	3	4.1	1	3	0	2	3	0	0	7.4	120.1	2.96	2.79	1.24	10.77	12.12	1.19
0	65	0	0	0	0	1	8.8	1	3	1	1	1	0	0	4.86	77.9	2.17	2.79	1.2	9.35	9.9	0.45
0	69	0	0	0	0	1	5.5	1	1	0	1	1	0	0	8.57	119.7	2.51	3.32	1.25	13.91	17.34	1.06
0	50	0	1	1	1	1	6.5	1	3	0	2	1	0	0	4.5	123.1	2.44	2.59	1.45	20.12	19.27	0.4
0	37	1	0	0	1	2	9.5	1	1	1	2	1	1	1	7.98	141.3	1.24	3.34	1.23	17.52	12.84	1.1
0	20	0	0	0	0	1	4.2	1	1	1	3	0	0	0	10.07	146.7	2.43	3.78	1.45	12.7	9.2	1.16
0	35	1	0	0	1	3	8	1	1	1	1	0	0	0	7.64	88.9	2.62	3.32	1.65	7.91	13.83	0.98
0	43	0	0	0	0	3	4.9	1	1	0	2	0	0	1	7.74	107.4	2.15	3.2	1.38	5.36	14.85	0.67
0	31	0	0	1	0	3	5.1	1	3	0	1	0	0	0	9.18	84.76	0.034	2.75	2.1	7.82	243.3	0.78
0	67	1	1	0	1	1	3.4	1	1	1	1	1	0	0	8.15	76.24	0.613	2.12	1.85	7.16	15.34	0.79
0	45	0	0	0	1	2	6.9	1	3	1	2	3	0	0	7.4	120.1	2.96	2.79	1.24	10.77	12.12	1.19
0	78	0	0	0	1	1	9.8	0	3	0	2	3	0	1	8.07	102.5	0.84	2.85	1.53	7.67	21.14	0.78
0	34	1	0	0	1	3	5.2	1	3	0	2	0	0	0	5.6	123	1.56	2.57	2.09	10.78	14.78	0.98
0	61	0	0	0	0	2	6.8	1	1	1	1	3	1	0	8.9	128	2.1	3.11	1.41	23.98	16.57	0.78
0	56	0	0	0	0	0	6	1	1	1	2	0	0	0	10.07	146.7	2.43	3.78	1.45	12.7	9.2	1.16
0	57	0	1	0	1	1	8	1	1	1	1	1	0	0	6.82	107	0.85	2.95	1.16	6.96	9.9	0.29
0	41	0	0	0	0	3	8.6	1	1	0	1	0	0	0	10.42	110	0.299	2.95	1.63	9.9	17.13	1.58
0	34	0	0	1	0	1	6.8	1	3	1	1	1	0	0	6.02	69.9	1.24	2.06	1.16	39.16	3.16	0.24
0	44	0	0	0	1	2	7.2	1	1	0	1	0	0	0	5.61	112.8	2.55	2.91	0.92	8.49	9.8	0.31
0	32	0	0	0	0	2	4	1	1	0	1	0	0	0	7.3	97.1	1.88	2.7	1.32	6.4	12.3	0.8
0	33	0	0	0	0	3	6.1	1	3	0	1	1	1	0	5.24	110	1	2.85	0.992	9.65	18.2	1.01
0	47	0	0	1	0	2	4.3	1	1	1	1	0	0	0	8.3	122.2	1.28	3.29	1.36	39.6	32.8	0.94
0	32	0	0	0	1	3	5.3	1	3	0	2	1	1	1	7.38	92.6	1.92	2.88	1.46	49.61	17.47	1.18
0	29	1	0	0	0	3	9.7	1	1	1	2	0	1	0	9.78	110	2.97	3.08	1.14	10.96	15.03	0.78
0	58	1	0	1	0	1	2.5	1	3	1	1	0	0	0	6.86	107.7	1.29	3.43	1.21	281.9	33.48	1.03
0	42	1	1	1	0	3	6.9	1	1	1	1	0	1	0	6.71	94.57	1.92	2.74	1.23	8.49	386.6	1.06
0	47	0	0	0	1	3	6.9	1	3	1	2	0	0	0	8.85	114.5	4.38	3.02	1.38	7.95	9.8	0.45
0	32	0	0	0	0	3	6	1	3	1	2	1	0	0	5.19	95.4	3.12	2.94	1.07	7.19	14.35	0.97
0	44	0	0	0	0	3	3.2	1	3	0	1	0	0	0	7.59	99.86	1.78	2.7	1.26	4.3	262.3	0.917
0	21	1	1	0	1	1	5.2	1	3	0	2	0	0	1	8.86	118.8	0.446	3.31	1.46	8.48	14.7	0.78
0	39	0	0	0	0	1	9.9	1	0	0	2	0	0	0	6.06	137.7	0.254	3.86	0.962	15.53	16.38	0.97
0	41	0	1	0	1	2	9.2	1	1	1	1	0	0	0	8.46	107.7	2.89	2.54	1.22	11.16	43.61	0.79
0	53	0	1	0	0	2	7	1	1	1	1	1	0	0	5.91	111.1	3.24	2.68	0.834	8.28	13.03	0.67
0	33	0	1	0	1	3	5.7	1	3	1	2	1	0	0	8.17	112	2.26	3.1	1.43	8.18	13.69	0.67
0	29	0	0	0	1	1	5.1	1	3	1	1	1	0	0	8.49	108	2.09	2.79	1.3	7.98	19.87	0.67
0	63	1	0	0	0	3	5.6	1	3	0	2	3	0	0	7.77	124.7	1.42	3.07	1.1	12.58	19.01	1.53
0	34	1	0	0	1	3	4.9	1	3	1	1	0	1	1	4.65	112	1.98	2.34	1.34	12.45	20.89	1.09
0	54	0	0	0	0	3	6.2	1	3	1	1	3	0	0	7.56	112.4	2.19	3.01	1.34	14.02	30.24	0.45
0	41	1	0	0	0	2	5.6	1	3	1	1	1	0	0	7.83	145.8	1.55	3.3	1.21	9.3	12.89	1.38
0	65	1	0	0	0	3	10	1	3	1	1	3	0	0	9.08	111.2	0.94	3.45	1.39	10.28	12.31	0.67
0	49	1	0	0	0	2	7.9	1	1	1	1	0	0	0	11.5	136.5	1.23	3.27	1.84	11.61	14.48	1.73
0	51	0	1	0	0	2	10	1	1	1	2	1	0	0	8.56	113.5	3.23	3.9	1.87	10.9	20.81	0.45
0	45	0	0	0	1	3	5.1	1	3	0	1	0	0	0	6.2	94.3	2.4	2.68	1.05	13.03	18.98	0.97
0	33	1	0	0	0	3	7.1	1	3	1	1	1	1	0	6.35	117.7	3.82	3.73	1.17	9.29	39.38	0.8
0	38	0	1	1	1	1	7.8	1	3	1	1	0	0	0	6.51	94.3	2.05	3.01	1.22	8.07	43.55	0.87
0	26	0	0	0	0	1	10	1	3	0	2	3	0	0	7.03	90.2	0.65	2.77	1.41	8.49	9.8	0.31
0	35	1	0	0	0	2	7	1	3	0	1	1	1	0	7.85	97.19	2.65	3.08	1.33	7.94	16.92	0.67
0	45	1	1	0	0	3	7.7	1	3	0	0	1	0	0	6.04	78.28	3.29	2.53	1.32	5.76	38.93	0.934
0	33	0	0	0	0	3	5.4	1	1	1	1	0	1	0	7.99	120.6	4.1	2.89	1.13	11.68	14.71	1.22
0	38	0	0	0	0	2	3.8	1	1	1	1	0	0	0	7.42	117.6	1.51	2.76	1.15	14.44	12.3	1.28
0	60	1	0	0	0	2	5.9	1	3	1	1	1	0	0	11.33	98.45	0.268	2.99	2.03	25.81	17.76	1.21
0	36	0	1	0	0	2	8.3	1	3	1	2	0	1	0	9.89	154.7	2.77	3.41	1.31	11.29	17.74	1.28
0	39	0	0	0	1	3	8.3	1	0	0	2	1	0	0	6.16	111.6	0.986	3.03	1.22	5.2	18.04	0.82
0	18	0	1	0	1	1	7	1	1	0	2	1	0	1	6.58	163.4	3.71	3.97	1.02	357.6	239.8	0.68
0	52	0	1	0	1	2	10	1	1	1	1	1	1	1	6.61	101.2	2.92	2.52	0.998	650	19.04	1.22
0	53	0	1	1	1	3	10	1	3	1	2	1	1	1	8.23	104.7	4.36	2.53	1.29	38.24	48.87	0.79
0	63	1	1	0	1	3	6.6	1	1	1	2	1	1	0	7.05	67.65	0.687	1.78	1.23	8.7	18.37	0.68
